# Supplementary material for: Vulnerability to memory decline in aging revealed by a mega-analysis of structural brain change
Source: Nat Commun. 2025 Nov 21;16:11488. doi: 10.1038/s41467-025-66354-y (PMC12749543; doi:10.1038/s41467-025-66354-y)
Supplement: Supplementary file 4 — Source Data [file 41467_2025_66354_MOESM4_ESM.xlsx]

## Sheet: Sheet1
Spurce Data Index
Main Figures
	FIgure 1
	FIgure 2
	FIgure 3
	FIgure 4
	FIgure 5
	FIgure 6
	FIgure 7
Supplementary Figures
	FIgure S1
	FIgure S2
	FIgure S3
	FIgure S4
	FIgure S5
	FIgure S6
Notes	Source data contains the minimun information to reproduce the figures. Some data has additional processing (see code)
	Figure 7 does not include all data since >1M data points. However the entire analys can be reproduced from scracth with the code.

## Sheet: Fig1
Fig1-a				Fig1-b
	features	gamm.w.beta.m5.0.weighted			features	.estimate	.se	.lower_ci	.upper_ci	delta_brain	type
	Left-Accumbens-area	0.0496627			Left-Caudate	-0.28373	0.0630086	-0.407227	-0.160233	-2.48751	Delta ~ "Memory"
	Left-Amygdala	0.154951			Left-Caudate	-0.263592	0.0595516	-0.380313	-0.146871	-2.39832	Delta ~ "Memory"
	Left-Caudate	0.0743467			Left-Caudate	-0.24386	0.0564328	-0.354468	-0.133252	-2.30912	Delta ~ "Memory"
	Left-Hippocampus	0.164779			Left-Caudate	-0.224552	0.0536328	-0.329673	-0.119432	-2.21993	Delta ~ "Memory"
	Left-Inf-Lat-Vent	0.131611			Left-Caudate	-0.205687	0.0511243	-0.305891	-0.105483	-2.13073	Delta ~ "Memory"
	Left-Lateral-Ventricle	0.0840653			Left-Caudate	-0.187283	0.0488724	-0.283073	-0.0914931	-2.04154	Delta ~ "Memory"
	Left-Pallidum	0.0232829			Left-Caudate	-0.169358	0.0468357	-0.261156	-0.0775606	-1.95234	Delta ~ "Memory"
	Left-Putamen	0.0698626			Left-Caudate	-0.151932	0.0449682	-0.24007	-0.0637943	-1.86315	Delta ~ "Memory"
	Left-Thalamus-Proper	0.135345			Left-Caudate	-0.135022	0.0432218	-0.219736	-0.0503071	-1.77396	Delta ~ "Memory"
	lh_G_and_S_cingul-Ant	0.00440387			Left-Caudate	-0.118646	0.0415487	-0.200082	-0.0372111	-1.68476	Delta ~ "Memory"
	lh_G_and_S_cingul-Mid-Ant	0.0736807			Left-Caudate	-0.102824	0.0399044	-0.181037	-0.0246118	-1.59557	Delta ~ "Memory"
	lh_G_and_S_cingul-Mid-Post	0.0951131			Left-Caudate	-0.0875742	0.038251	-0.162546	-0.0126023	-1.50637	Delta ~ "Memory"
	lh_G_and_S_frontomargin	0.0109104			Left-Caudate	-0.0729141	0.0365602	-0.144572	-0.00125612	-1.41718	Delta ~ "Memory"
	lh_G_and_S_occipital_inf	0.0233311			Left-Caudate	-0.0588627	0.0348182	-0.127106	0.00938099	-1.32798	Delta ~ "Memory"
	lh_G_and_S_paracentral	0.0594576			Left-Caudate	-0.0454383	0.0330309	-0.110179	0.0193022	-1.23879	Delta ~ "Memory"
	lh_G_and_S_subcentral	0.0122546			Left-Caudate	-0.0326594	0.0312321	-0.0938744	0.0285556	-1.1496	Delta ~ "Memory"
	lh_G_and_S_transv_frontopol	-0.00365375			Left-Caudate	-0.0205463	0.0294956	-0.0783577	0.0372652	-1.0604	Delta ~ "Memory"
	lh_G_cingul-Post-dorsal	0.0996519			Left-Caudate	-0.00918874	0.0279493	-0.0639694	0.0455919	-0.971207	Delta ~ "Memory"
	lh_G_cingul-Post-ventral	0.0507881			Left-Caudate	0.00123211	0.0266952	-0.0510906	0.0535548	-0.882013	Delta ~ "Memory"
	lh_G_cuneus	0.0108686			Left-Caudate	0.0105291	0.0257184	-0.039879	0.0609373	-0.792819	Delta ~ "Memory"
	lh_G_front_inf-Opercular	0.0459452			Left-Caudate	0.0185151	0.0248909	-0.0302711	0.0673014	-0.703624	Delta ~ "Memory"
	lh_G_front_inf-Orbital	0.059239			Left-Caudate	0.0250029	0.0240415	-0.0221184	0.0721243	-0.61443	Delta ~ "Memory"
	lh_G_front_inf-Triangul	0.0823384			Left-Caudate	0.0298432	0.0231054	-0.0154433	0.0751298	-0.525236	Delta ~ "Memory"
	lh_G_front_middle	0.0236346			Left-Caudate	0.0331608	0.0222802	-0.0105083	0.07683	-0.436042	Delta ~ "Memory"
	lh_G_front_sup	0.061124			Left-Caudate	0.0352012	0.0216517	-0.00723613	0.0776386	-0.346847	Delta ~ "Memory"
	lh_G_Ins_lg_and_S_cent_ins	0.0215606			Left-Caudate	0.0362062	0.0210985	-0.00514679	0.0775592	-0.257653	Delta ~ "Memory"
	lh_G_insular_short	0.0746006			Left-Caudate	0.036355	0.0206877	-0.00419285	0.0769029	-0.168459	Delta ~ "Memory"
	lh_G_oc-temp_lat-fusifor	0.0901765			Left-Caudate	0.0357798	0.020447	-0.00429626	0.0758559	-0.0792646	Delta ~ "Memory"
	lh_G_oc-temp_med-Lingual	0.0623643			Left-Caudate	0.0346287	0.0203017	-0.00516252	0.07442	0.0099297	Delta ~ "Memory"
	lh_G_oc-temp_med-Parahip	0.13094			Left-Caudate	0.0330867	0.0203643	-0.00682738	0.0730007	0.099124	Delta ~ "Memory"
	lh_G_occipital_middle	0.0463887			Left-Caudate	0.0313348	0.020543	-0.00892948	0.0715991	0.188318	Delta ~ "Memory"
	lh_G_occipital_sup	-0.00851208			Left-Caudate	0.029435	0.0208736	-0.0114772	0.0703472	0.277512	Delta ~ "Memory"
	lh_G_orbital	0.0164192			Left-Caudate	0.027362	0.021381	-0.0145447	0.0692688	0.366707	Delta ~ "Memory"
	lh_G_pariet_inf-Angular	0.101461			Left-Caudate	0.0250759	0.0219642	-0.017974	0.0681258	0.455901	Delta ~ "Memory"
	lh_G_pariet_inf-Supramar	0.0815186			Left-Caudate	0.0225044	0.022731	-0.0220483	0.0670571	0.545095	Delta ~ "Memory"
	lh_G_parietal_sup	0.0610565			Left-Caudate	0.0195712	0.0235849	-0.0266553	0.0657977	0.63429	Delta ~ "Memory"
	lh_G_postcentral	0.0535977			Left-Caudate	0.0162613	0.0243412	-0.0314474	0.0639701	0.723484	Delta ~ "Memory"
	lh_G_precentral	0.0394903			Left-Caudate	0.0126556	0.0251015	-0.0365433	0.0618545	0.812678	Delta ~ "Memory"
	lh_G_precuneus	0.0825508			Left-Caudate	0.00884329	0.0260509	-0.0422164	0.059903	0.901872	Delta ~ "Memory"
	lh_G_rectus	0.034183			Left-Caudate	0.00491356	0.027303	-0.0486004	0.0584275	0.991067	Delta ~ "Memory"
	lh_G_subcallosal	0.0526033			Left-Caudate	0.000955551	0.028835	-0.0555611	0.0574722	1.08026	Delta ~ "Memory"
	lh_G_temp_sup-G_T_transv	0.026756			Left-Caudate	-0.00296531	0.0305192	-0.0627829	0.0568523	1.16946	Delta ~ "Memory"
	lh_G_temp_sup-Lateral	0.0771782			Left-Caudate	-0.00684157	0.0322481	-0.0700479	0.0563648	1.25865	Delta ~ "Memory"
	lh_G_temp_sup-Plan_polar	0.071407			Left-Caudate	-0.0106744	0.0339628	-0.0772415	0.0558927	1.34784	Delta ~ "Memory"
	lh_G_temp_sup-Plan_tempo	0.0726752			Left-Caudate	-0.0144651	0.0356385	-0.0843165	0.0553864	1.43704	Delta ~ "Memory"
	lh_G_temporal_inf	0.0911509			Left-Caudate	-0.0182147	0.037275	-0.0912737	0.0548443	1.52623	Delta ~ "Memory"
	lh_G_temporal_middle	0.090745			Left-Caudate	-0.0219246	0.0388897	-0.0981484	0.0542992	1.61543	Delta ~ "Memory"
	lh_Lat_Fis-ant-Horizont	0.045079			Left-Caudate	-0.0255959	0.0405124	-0.105	0.0538083	1.70462	Delta ~ "Memory"
	lh_Lat_Fis-ant-Vertical	0.0469904			Left-Caudate	-0.0292298	0.0421814	-0.111905	0.0534457	1.79381	Delta ~ "Memory"
	lh_Lat_Fis-post	0.0768351			Left-Caudate	-0.0328275	0.0439404	-0.118951	0.0532957	1.88301	Delta ~ "Memory"
	lh_Pole_occipital	0.0668048			Left-Caudate	-0.0363903	0.0458355	-0.126228	0.0534472	1.9722	Delta ~ "Memory"
	lh_Pole_temporal	0.0510216			Left-Caudate	-0.0399193	0.0479122	-0.133827	0.0539886	2.0614	Delta ~ "Memory"
	lh_S_calcarine	0.0717861			Left-Caudate	-0.0434158	0.0502134	-0.141834	0.0550024	2.15059	Delta ~ "Memory"
	lh_S_central	0.0614959			Left-Caudate	-0.0468809	0.0527767	-0.150323	0.0565615	2.23979	Delta ~ "Memory"
	lh_S_cingul-Marginalis	0.0462664			Left-Caudate	-0.0503159	0.0556336	-0.159358	0.058726	2.32898	Delta ~ "Memory"
	lh_S_circular_insula_ant	0.0948781			Left-Caudate	-0.0537219	0.0588079	-0.168985	0.0615417	2.41817	Delta ~ "Memory"
	lh_S_circular_insula_inf	0.0413876			Left-Hippocampus	-0.428651	0.0572365	-0.540835	-0.316468	-2.45422	Delta ~ "Memory"
	lh_S_circular_insula_sup	0.0698144			Left-Hippocampus	-0.406058	0.0542597	-0.512407	-0.299709	-2.36531	Delta ~ "Memory"
	lh_S_collat_transv_ant	0.088676			Left-Hippocampus	-0.383762	0.0515677	-0.484834	-0.282689	-2.27641	Delta ~ "Memory"
	lh_S_collat_transv_post	0.0325804			Left-Hippocampus	-0.361775	0.0491383	-0.458086	-0.265464	-2.18751	Delta ~ "Memory"
	lh_S_front_inf	0.0868473			Left-Hippocampus	-0.34011	0.046943	-0.432118	-0.248101	-2.0986	Delta ~ "Memory"
	lh_S_front_middle	0.0476941			Left-Hippocampus	-0.318779	0.044948	-0.406877	-0.23068	-2.0097	Delta ~ "Memory"
	lh_S_front_sup	0.0547799			Left-Hippocampus	-0.297794	0.0431151	-0.3823	-0.213288	-1.9208	Delta ~ "Memory"
	lh_S_interm_prim-Jensen	0.0466885			Left-Hippocampus	-0.277168	0.0414038	-0.358319	-0.196017	-1.83189	Delta ~ "Memory"
	lh_S_intrapariet_and_P_trans	0.0691305			Left-Hippocampus	-0.256913	0.0397729	-0.334868	-0.178958	-1.74299	Delta ~ "Memory"
	lh_S_oc_middle_and_Lunatus	0.0431648			Left-Hippocampus	-0.237042	0.0381836	-0.311882	-0.162202	-1.65408	Delta ~ "Memory"
	lh_S_oc_sup_and_transversal	0.0494149			Left-Hippocampus	-0.217567	0.0366012	-0.289305	-0.145829	-1.56518	Delta ~ "Memory"
	lh_S_oc-temp_lat	0.052596			Left-Hippocampus	-0.1985	0.0349982	-0.267097	-0.129904	-1.47628	Delta ~ "Memory"
	lh_S_oc-temp_med_and_Lingual	0.0822588			Left-Hippocampus	-0.179854	0.0333576	-0.245235	-0.114473	-1.38737	Delta ~ "Memory"
	lh_S_occipital_ant	0.0854937			Left-Hippocampus	-0.161641	0.0316772	-0.223728	-0.0995532	-1.29847	Delta ~ "Memory"
	lh_S_orbital_lateral	0.0349156			Left-Hippocampus	-0.143873	0.0299756	-0.202625	-0.0851206	-1.20957	Delta ~ "Memory"
	lh_S_orbital_med-olfact	0.043939			Left-Hippocampus	-0.126563	0.0283002	-0.182031	-0.0710943	-1.12066	Delta ~ "Memory"
	lh_S_orbital-H_Shaped	0.0924799			Left-Hippocampus	-0.109721	0.0267413	-0.162134	-0.0573082	-1.03176	Delta ~ "Memory"
	lh_S_parieto_occipital	0.0515062			Left-Hippocampus	-0.0933489	0.0254146	-0.143161	-0.0435363	-0.942854	Delta ~ "Memory"
	lh_S_pericallosal	0.126978			Left-Hippocampus	-0.0774432	0.0243601	-0.125189	-0.0296974	-0.85395	Delta ~ "Memory"
	lh_S_postcentral	0.0450059			Left-Hippocampus	-0.0620015	0.0235073	-0.108076	-0.0159273	-0.765046	Delta ~ "Memory"
	lh_S_precentral-inf-part	0.0433068			Left-Hippocampus	-0.0470212	0.0227055	-0.091524	-0.0025184	-0.676142	Delta ~ "Memory"
	lh_S_precentral-sup-part	0.00937002			Left-Hippocampus	-0.0325001	0.0218098	-0.0752472	0.0102471	-0.587239	Delta ~ "Memory"
	lh_S_suborbital	0.0260128			Left-Hippocampus	-0.0184883	0.0208653	-0.0593842	0.0224076	-0.498335	Delta ~ "Memory"
	lh_S_subparietal	0.0197815			Left-Hippocampus	-0.00513559	0.0200649	-0.0444627	0.0341915	-0.409431	Delta ~ "Memory"
	lh_S_temporal_inf	0.0603236			Left-Hippocampus	0.00739698	0.019401	-0.0306289	0.0454229	-0.320527	Delta ~ "Memory"
	lh_S_temporal_sup	0.100674			Left-Hippocampus	0.0189659	0.018767	-0.0178174	0.0557492	-0.231624	Delta ~ "Memory"
	lh_S_temporal_transverse	0.0451456			Left-Hippocampus	0.0295156	0.0182792	-0.00631161	0.0653428	-0.14272	Delta ~ "Memory"
	rh_G_and_S_cingul-Ant	0.0871606			Left-Hippocampus	0.039018	0.0179465	0.00384289	0.0741931	-0.053816	Delta ~ "Memory"
	rh_G_and_S_cingul-Mid-Ant	0.0461636			Left-Hippocampus	0.0474698	0.0176668	0.012843	0.0820967	0.0350878	Delta ~ "Memory"
	rh_G_and_S_cingul-Mid-Post	0.0501797			Left-Hippocampus	0.0549593	0.0175619	0.020538	0.0893806	0.123992	Delta ~ "Memory"
	rh_G_and_S_frontomargin	0.0165728			Left-Hippocampus	0.0615952	0.0175976	0.0271039	0.0960865	0.212895	Delta ~ "Memory"
	rh_G_and_S_occipital_inf	0.00837277			Left-Hippocampus	0.0674206	0.0177234	0.0326827	0.102159	0.301799	Delta ~ "Memory"
	rh_G_and_S_paracentral	0.000888277			Left-Hippocampus	0.0723613	0.0180541	0.0369752	0.107747	0.390703	Delta ~ "Memory"
	rh_G_and_S_subcentral	0.0117151			Left-Hippocampus	0.0763344	0.0184955	0.0400833	0.112585	0.479607	Delta ~ "Memory"
	rh_G_and_S_transv_frontopol	0.0217681			Left-Hippocampus	0.0793066	0.0190808	0.0419082	0.116705	0.568511	Delta ~ "Memory"
	rh_G_cingul-Post-dorsal	0.0197831			Left-Hippocampus	0.0812811	0.0198785	0.0423193	0.120243	0.657414	Delta ~ "Memory"
	rh_G_cingul-Post-ventral	0.0680259			Left-Hippocampus	0.0822814	0.0207191	0.0416721	0.122891	0.746318	Delta ~ "Memory"
	rh_G_cuneus	0.0120873			Left-Hippocampus	0.0824722	0.0216115	0.0401135	0.124831	0.835222	Delta ~ "Memory"
	rh_G_front_inf-Opercular	0.0157761			Left-Hippocampus	0.0820781	0.0227438	0.0375003	0.126656	0.924126	Delta ~ "Memory"
	rh_G_front_inf-Orbital	0.0339803			Left-Hippocampus	0.0813245	0.0242352	0.0338235	0.128826	1.01303	Delta ~ "Memory"
	rh_G_front_inf-Triangul	0.0791311			Left-Hippocampus	0.080435	0.0260506	0.0293757	0.131494	1.10193	Delta ~ "Memory"
	rh_G_front_middle	0.021821			Left-Hippocampus	0.0795489	0.0280605	0.0245503	0.134548	1.19084	Delta ~ "Memory"
	rh_G_front_sup	0.0401212			Left-Hippocampus	0.0786767	0.0301801	0.0195237	0.13783	1.27974	Delta ~ "Memory"
	rh_G_Ins_lg_and_S_cent_ins	0.135059			Left-Hippocampus	0.077818	0.0323764	0.0143602	0.141276	1.36864	Delta ~ "Memory"
	rh_G_insular_short	0.0861683			Left-Hippocampus	0.0769724	0.0346501	0.00905817	0.144887	1.45755	Delta ~ "Memory"
	rh_G_oc-temp_lat-fusifor	0.0393788			Left-Hippocampus	0.0761394	0.0370232	0.00357387	0.148705	1.54645	Delta ~ "Memory"
	rh_G_oc-temp_med-Lingual	-0.0188419			Left-Hippocampus	0.0753187	0.0395304	-0.00216079	0.152798	1.63536	Delta ~ "Memory"
	rh_G_oc-temp_med-Parahip	0.0447821			Left-Hippocampus	0.0745099	0.0422121	-0.00822586	0.157246	1.72426	Delta ~ "Memory"
	rh_G_occipital_middle	0.0238357			Left-Hippocampus	0.0737126	0.0451104	-0.0147038	0.162129	1.81316	Delta ~ "Memory"
	rh_G_occipital_sup	0.044379			Left-Hippocampus	0.0729264	0.0482646	-0.0216722	0.167525	1.90207	Delta ~ "Memory"
	rh_G_orbital	0.033583			Left-Hippocampus	0.0721509	0.0517092	-0.0291992	0.173501	1.99097	Delta ~ "Memory"
	rh_G_pariet_inf-Angular	0.0275991			Left-Hippocampus	0.0713857	0.0554723	-0.0373399	0.180111	2.07987	Delta ~ "Memory"
	rh_G_pariet_inf-Supramar	0.0948474			Left-Hippocampus	0.0706304	0.0595745	-0.0461356	0.187396	2.16878	Delta ~ "Memory"
	rh_G_parietal_sup	0.0549762			Left-Hippocampus	0.0698846	0.0640296	-0.0556134	0.195383	2.25768	Delta ~ "Memory"
	rh_G_postcentral	-0.00559002			Left-Hippocampus	0.069148	0.0688445	-0.0657873	0.204083	2.34659	Delta ~ "Memory"
	rh_G_precentral	-0.00528098			Left-Hippocampus	0.06842	0.0740205	-0.0766601	0.2135	2.43549	Delta ~ "Memory"
	rh_G_precuneus	0.0631624			Left-Inf-Lat-Vent	-0.292895	0.0611222	-0.412695	-0.173096	-2.42672	Delta ~ "Memory"
	rh_G_rectus	0.0931886			Left-Inf-Lat-Vent	-0.278974	0.0572391	-0.391162	-0.166785	-2.3416	Delta ~ "Memory"
	rh_G_subcallosal	0.113935			Left-Inf-Lat-Vent	-0.26528	0.0537282	-0.370587	-0.159973	-2.25648	Delta ~ "Memory"
	rh_G_temp_sup-G_T_transv	0.0289913			Left-Inf-Lat-Vent	-0.251824	0.0505767	-0.350954	-0.152694	-2.17135	Delta ~ "Memory"
	rh_G_temp_sup-Lateral	0.0615918			Left-Inf-Lat-Vent	-0.238614	0.0477633	-0.332231	-0.144998	-2.08623	Delta ~ "Memory"
	rh_G_temp_sup-Plan_polar	0.048808			Left-Inf-Lat-Vent	-0.225661	0.0452582	-0.314367	-0.136954	-2.00111	Delta ~ "Memory"
	rh_G_temp_sup-Plan_tempo	0.0346114			Left-Inf-Lat-Vent	-0.212971	0.0430235	-0.297297	-0.128645	-1.91599	Delta ~ "Memory"
	rh_G_temporal_inf	0.096982			Left-Inf-Lat-Vent	-0.200556	0.0410148	-0.280945	-0.120167	-1.83087	Delta ~ "Memory"
	rh_G_temporal_middle	0.0769414			Left-Inf-Lat-Vent	-0.188424	0.0391835	-0.265223	-0.111624	-1.74575	Delta ~ "Memory"
	rh_Lat_Fis-ant-Horizont	0.0403146			Left-Inf-Lat-Vent	-0.176583	0.0374802	-0.250045	-0.103122	-1.66063	Delta ~ "Memory"
	rh_Lat_Fis-ant-Vertical	0.0117643			Left-Inf-Lat-Vent	-0.165045	0.0358576	-0.235325	-0.0947636	-1.57551	Delta ~ "Memory"
	rh_Lat_Fis-post	0.106867			Left-Inf-Lat-Vent	-0.153816	0.0342751	-0.220995	-0.0866369	-1.49039	Delta ~ "Memory"
	rh_Pole_occipital	0.00236907			Left-Inf-Lat-Vent	-0.142907	0.0327024	-0.207004	-0.0788104	-1.40527	Delta ~ "Memory"
	rh_Pole_temporal	0.0343815			Left-Inf-Lat-Vent	-0.132327	0.0311252	-0.193332	-0.0713213	-1.32015	Delta ~ "Memory"
	rh_S_calcarine	0.0541817			Left-Inf-Lat-Vent	-0.122084	0.0295518	-0.180006	-0.0641627	-1.23503	Delta ~ "Memory"
	rh_S_central	0.0134002			Left-Inf-Lat-Vent	-0.112189	0.0280213	-0.16711	-0.0572669	-1.14991	Delta ~ "Memory"
	rh_S_cingul-Marginalis	0.0536264			Left-Inf-Lat-Vent	-0.102629	0.0266179	-0.1548	-0.0504577	-1.06479	Delta ~ "Memory"
	rh_S_circular_insula_ant	0.0875747			Left-Inf-Lat-Vent	-0.0932964	0.0254517	-0.143182	-0.0434111	-0.979673	Delta ~ "Memory"
	rh_S_circular_insula_inf	0.0661338			Left-Inf-Lat-Vent	-0.0840538	0.0245597	-0.132191	-0.0359168	-0.894553	Delta ~ "Memory"
	rh_S_circular_insula_sup	0.0453809			Left-Inf-Lat-Vent	-0.0747634	0.0238738	-0.121556	-0.0279707	-0.809433	Delta ~ "Memory"
	rh_S_collat_transv_ant	0.11193			Left-Inf-Lat-Vent	-0.0652874	0.0232468	-0.110851	-0.0197236	-0.724313	Delta ~ "Memory"
	rh_S_collat_transv_post	0.0379344			Left-Inf-Lat-Vent	-0.0554883	0.0225252	-0.0996377	-0.0113389	-0.639192	Delta ~ "Memory"
	rh_S_front_inf	0.0771837			Left-Inf-Lat-Vent	-0.0452415	0.0216905	-0.0877549	-0.00272807	-0.554072	Delta ~ "Memory"
	rh_S_front_middle	0.0450685			Left-Inf-Lat-Vent	-0.0344856	0.0209537	-0.0755548	0.00658363	-0.468952	Delta ~ "Memory"
	rh_S_front_sup	0.0185421			Left-Inf-Lat-Vent	-0.0231782	0.020387	-0.0631367	0.0167802	-0.383832	Delta ~ "Memory"
	rh_S_interm_prim-Jensen	0.0731829			Left-Inf-Lat-Vent	-0.0112872	0.0198597	-0.0502122	0.0276377	-0.298712	Delta ~ "Memory"
	rh_S_intrapariet_and_P_trans	0.0838656			Left-Inf-Lat-Vent	0.00101872	0.0194039	-0.037013	0.0390505	-0.213592	Delta ~ "Memory"
	rh_S_oc_middle_and_Lunatus	0.0512821			Left-Inf-Lat-Vent	0.0133877	0.0191239	-0.0240951	0.0508705	-0.128472	Delta ~ "Memory"
	rh_S_oc_sup_and_transversal	0.0707183			Left-Inf-Lat-Vent	0.0254636	0.0189017	-0.0115838	0.062511	-0.0433514	Delta ~ "Memory"
	rh_S_oc-temp_lat	0.0453382			Left-Inf-Lat-Vent	0.0369302	0.0187708	0.000139428	0.073721	0.0417687	Delta ~ "Memory"
	rh_S_oc-temp_med_and_Lingual	0.0713264			Left-Inf-Lat-Vent	0.0475018	0.0188163	0.0106218	0.0843818	0.126889	Delta ~ "Memory"
	rh_S_occipital_ant	0.0326046			Left-Inf-Lat-Vent	0.056907	0.0189117	0.0198401	0.093974	0.212009	Delta ~ "Memory"
	rh_S_orbital_lateral	0.00448144			Left-Inf-Lat-Vent	0.0650001	0.0191243	0.0275164	0.102484	0.297129	Delta ~ "Memory"
	rh_S_orbital_med-olfact	0.0568126			Left-Inf-Lat-Vent	0.0717039	0.0195181	0.0334485	0.109959	0.382249	Delta ~ "Memory"
	rh_S_orbital-H_Shaped	0.0918812			Left-Inf-Lat-Vent	0.0769642	0.0199556	0.0378513	0.116077	0.467369	Delta ~ "Memory"
	rh_S_parieto_occipital	0.0580546			Left-Inf-Lat-Vent	0.080873	0.0205071	0.0406792	0.121067	0.55249	Delta ~ "Memory"
	rh_S_pericallosal	0.0397854			Left-Inf-Lat-Vent	0.0835808	0.0212629	0.0419056	0.125256	0.63761	Delta ~ "Memory"
	rh_S_postcentral	0.0377492			Left-Inf-Lat-Vent	0.0852382	0.0220867	0.0419482	0.128528	0.72273	Delta ~ "Memory"
	rh_S_precentral-inf-part	0.0294853			Left-Inf-Lat-Vent	0.0859839	0.0228466	0.0412046	0.130763	0.80785	Delta ~ "Memory"
	rh_S_precentral-sup-part	0.0513879			Left-Inf-Lat-Vent	0.0859373	0.0236827	0.0395193	0.132355	0.89297	Delta ~ "Memory"
	rh_S_suborbital	0.0371886			Left-Inf-Lat-Vent	0.085216	0.0247774	0.0366523	0.13378	0.97809	Delta ~ "Memory"
	rh_S_subparietal	0.0589576			Left-Inf-Lat-Vent	0.0839373	0.0262137	0.0325583	0.135316	1.06321	Delta ~ "Memory"
	rh_S_temporal_inf	0.10131			Left-Inf-Lat-Vent	0.082218	0.0279339	0.0274675	0.136969	1.14833	Delta ~ "Memory"
	rh_S_temporal_sup	0.0688443			Left-Inf-Lat-Vent	0.0801346	0.0298086	0.0217097	0.138559	1.23345	Delta ~ "Memory"
	rh_S_temporal_transverse	0.0809402			Left-Inf-Lat-Vent	0.0777028	0.0317595	0.0154543	0.139951	1.31857	Delta ~ "Memory"
	Right-Accumbens-area	0.0708138			Left-Inf-Lat-Vent	0.0749337	0.0337584	0.00876715	0.1411	1.40369	Delta ~ "Memory"
	Right-Amygdala	0.13172			Left-Inf-Lat-Vent	0.071838	0.0358104	0.00164957	0.142026	1.48881	Delta ~ "Memory"
	Right-Caudate	0.0311235			Left-Inf-Lat-Vent	0.0684266	0.037942	-0.00593971	0.142793	1.57393	Delta ~ "Memory"
	Right-Hippocampus	0.167755			Left-Inf-Lat-Vent	0.0647105	0.040193	-0.0140677	0.143489	1.65905	Delta ~ "Memory"
	Right-Inf-Lat-Vent	0.0879879			Left-Inf-Lat-Vent	0.0607005	0.0426097	-0.0228146	0.144215	1.74417	Delta ~ "Memory"
	Right-Lateral-Ventricle	0.0590917			Left-Inf-Lat-Vent	0.0564074	0.0452401	-0.0322632	0.145078	1.82929	Delta ~ "Memory"
	Right-Pallidum	0.029742			Left-Inf-Lat-Vent	0.0518423	0.0481294	-0.0424913	0.146176	1.91441	Delta ~ "Memory"
	Right-Putamen	0.135672			Left-Inf-Lat-Vent	0.047016	0.0513172	-0.0535657	0.147598	1.99953	Delta ~ "Memory"
	Right-Thalamus-Proper	0.0943039			Left-Inf-Lat-Vent	0.0419393	0.0548354	-0.065538	0.149417	2.08465	Delta ~ "Memory"
					Left-Inf-Lat-Vent	0.0366231	0.0587072	-0.0784431	0.151689	2.16977	Delta ~ "Memory"
					Left-Inf-Lat-Vent	0.0310784	0.0629475	-0.0922987	0.154455	2.25489	Delta ~ "Memory"
					Left-Inf-Lat-Vent	0.0253159	0.0675628	-0.107107	0.157739	2.34001	Delta ~ "Memory"
					Left-Inf-Lat-Vent	0.0193467	0.0725529	-0.122857	0.16155	2.42513	Delta ~ "Memory"
					lh_G_oc-temp_med-Parahip	-0.207854	0.0726761	-0.350299	-0.0654085	-2.47417	Delta ~ "Memory"
					lh_G_oc-temp_med-Parahip	-0.214562	0.0683402	-0.348509	-0.080615	-2.38651	Delta ~ "Memory"
					lh_G_oc-temp_med-Parahip	-0.220008	0.0644913	-0.346411	-0.0936049	-2.29885	Delta ~ "Memory"
					lh_G_oc-temp_med-Parahip	-0.224139	0.0610925	-0.34388	-0.104398	-2.21119	Delta ~ "Memory"
					lh_G_oc-temp_med-Parahip	-0.226903	0.0580934	-0.340766	-0.11304	-2.12354	Delta ~ "Memory"
					lh_G_oc-temp_med-Parahip	-0.228247	0.0554315	-0.336893	-0.119601	-2.03588	Delta ~ "Memory"
					lh_G_oc-temp_med-Parahip	-0.228119	0.053035	-0.332067	-0.12417	-1.94822	Delta ~ "Memory"
					lh_G_oc-temp_med-Parahip	-0.226465	0.0508272	-0.326086	-0.126844	-1.86056	Delta ~ "Memory"
					lh_G_oc-temp_med-Parahip	-0.223233	0.0487306	-0.318745	-0.127721	-1.77291	Delta ~ "Memory"
					lh_G_oc-temp_med-Parahip	-0.218372	0.0466722	-0.309849	-0.126894	-1.68525	Delta ~ "Memory"
					lh_G_oc-temp_med-Parahip	-0.211827	0.0445885	-0.29922	-0.124434	-1.59759	Delta ~ "Memory"
					lh_G_oc-temp_med-Parahip	-0.203547	0.0424308	-0.286711	-0.120383	-1.50993	Delta ~ "Memory"
					lh_G_oc-temp_med-Parahip	-0.193479	0.0401721	-0.272216	-0.114741	-1.42227	Delta ~ "Memory"
					lh_G_oc-temp_med-Parahip	-0.18157	0.0378165	-0.25569	-0.10745	-1.33462	Delta ~ "Memory"
					lh_G_oc-temp_med-Parahip	-0.167768	0.0354125	-0.237176	-0.0983592	-1.24696	Delta ~ "Memory"
					lh_G_oc-temp_med-Parahip	-0.15202	0.0330748	-0.216846	-0.0871932	-1.1593	Delta ~ "Memory"
					lh_G_oc-temp_med-Parahip	-0.13431	0.0310135	-0.195097	-0.0735237	-1.07164	Delta ~ "Memory"
					lh_G_oc-temp_med-Parahip	-0.115022	0.0295004	-0.172843	-0.0572016	-0.983987	Delta ~ "Memory"
					lh_G_oc-temp_med-Parahip	-0.094783	0.0286073	-0.150853	-0.0387126	-0.896329	Delta ~ "Memory"
					lh_G_oc-temp_med-Parahip	-0.0742222	0.0280942	-0.129287	-0.0191575	-0.808671	Delta ~ "Memory"
					lh_G_oc-temp_med-Parahip	-0.0539703	0.0275244	-0.107918	-2.23926e-05	-0.721014	Delta ~ "Memory"
					lh_G_oc-temp_med-Parahip	-0.0346569	0.0265176	-0.0866315	0.0173176	-0.633356	Delta ~ "Memory"
					lh_G_oc-temp_med-Parahip	-0.016824	0.0252217	-0.0662586	0.0326105	-0.545699	Delta ~ "Memory"
					lh_G_oc-temp_med-Parahip	-0.000824826	0.0242307	-0.048317	0.0466674	-0.458041	Delta ~ "Memory"
					lh_G_oc-temp_med-Parahip	0.0130117	0.0235758	-0.0331968	0.0592202	-0.370383	Delta ~ "Memory"
					lh_G_oc-temp_med-Parahip	0.0243863	0.0228314	-0.0203632	0.0691358	-0.282726	Delta ~ "Memory"
					lh_G_oc-temp_med-Parahip	0.0333939	0.0222147	-0.0101469	0.0769347	-0.195068	Delta ~ "Memory"
					lh_G_oc-temp_med-Parahip	0.0404087	0.0219274	-0.00256909	0.0833865	-0.10741	Delta ~ "Memory"
					lh_G_oc-temp_med-Parahip	0.0457983	0.0215947	0.00347272	0.0881238	-0.0197526	Delta ~ "Memory"
					lh_G_oc-temp_med-Parahip	0.0498533	0.0215091	0.00769551	0.0920111	0.067905	Delta ~ "Memory"
					lh_G_oc-temp_med-Parahip	0.0528352	0.0216781	0.0103462	0.0953242	0.155563	Delta ~ "Memory"
					lh_G_oc-temp_med-Parahip	0.0549152	0.0218358	0.012117	0.0977133	0.24322	Delta ~ "Memory"
					lh_G_oc-temp_med-Parahip	0.0560239	0.0223601	0.012198	0.0998498	0.330878	Delta ~ "Memory"
					lh_G_oc-temp_med-Parahip	0.0560578	0.0230102	0.0109578	0.101158	0.418536	Delta ~ "Memory"
					lh_G_oc-temp_med-Parahip	0.0550502	0.023724	0.00855111	0.101549	0.506193	Delta ~ "Memory"
					lh_G_oc-temp_med-Parahip	0.0531733	0.0248926	0.00438372	0.101963	0.593851	Delta ~ "Memory"
					lh_G_oc-temp_med-Parahip	0.0506061	0.0261943	-0.000734769	0.101947	0.681509	Delta ~ "Memory"
					lh_G_oc-temp_med-Parahip	0.0475581	0.0271321	-0.00562085	0.100737	0.769166	Delta ~ "Memory"
					lh_G_oc-temp_med-Parahip	0.044283	0.0279173	-0.0104348	0.0990009	0.856824	Delta ~ "Memory"
					lh_G_oc-temp_med-Parahip	0.0410383	0.0289805	-0.0157634	0.09784	0.944482	Delta ~ "Memory"
					lh_G_oc-temp_med-Parahip	0.0380813	0.0306092	-0.0219127	0.0980753	1.03214	Delta ~ "Memory"
					lh_G_oc-temp_med-Parahip	0.0356694	0.0327789	-0.0285773	0.0999161	1.1198	Delta ~ "Memory"
					lh_G_oc-temp_med-Parahip	0.0340141	0.0352103	-0.034998	0.103026	1.20745	Delta ~ "Memory"
					lh_G_oc-temp_med-Parahip	0.03314	0.0376631	-0.0406796	0.10696	1.29511	Delta ~ "Memory"
					lh_G_oc-temp_med-Parahip	0.0330241	0.0400213	-0.0454177	0.111466	1.38277	Delta ~ "Memory"
					lh_G_oc-temp_med-Parahip	0.0336435	0.042249	-0.0491646	0.116451	1.47043	Delta ~ "Memory"
					lh_G_oc-temp_med-Parahip	0.034975	0.0443636	-0.0519777	0.121928	1.55809	Delta ~ "Memory"
					lh_G_oc-temp_med-Parahip	0.0369959	0.0464192	-0.0539858	0.127978	1.64574	Delta ~ "Memory"
					lh_G_oc-temp_med-Parahip	0.0396831	0.048495	-0.0553672	0.134733	1.7334	Delta ~ "Memory"
					lh_G_oc-temp_med-Parahip	0.0430136	0.0506866	-0.0563321	0.142359	1.82106	Delta ~ "Memory"
					lh_G_oc-temp_med-Parahip	0.0469645	0.0530976	-0.0571069	0.151036	1.90872	Delta ~ "Memory"
					lh_G_oc-temp_med-Parahip	0.0515127	0.0558322	-0.0579185	0.160944	1.99637	Delta ~ "Memory"
					lh_G_oc-temp_med-Parahip	0.0566354	0.0589868	-0.0589787	0.172249	2.08403	Delta ~ "Memory"
					lh_G_oc-temp_med-Parahip	0.0623094	0.0626434	-0.0604716	0.18509	2.17169	Delta ~ "Memory"
					lh_G_oc-temp_med-Parahip	0.0685119	0.0668653	-0.062544	0.199568	2.25935	Delta ~ "Memory"
					lh_G_oc-temp_med-Parahip	0.0752199	0.0716949	-0.065302	0.215742	2.347	Delta ~ "Memory"
					lh_G_oc-temp_med-Parahip	0.0824104	0.0771543	-0.068812	0.233633	2.43466	Delta ~ "Memory"
					Left-Caudate	0.227979	0.0634828	0.103555	0.352403	-2.48751	Delta ~ "Memory/yr"
					Left-Caudate	0.223534	0.0605169	0.104923	0.342145	-2.39832	Delta ~ "Memory/yr"
					Left-Caudate	0.218881	0.0574966	0.10619	0.331572	-2.30912	Delta ~ "Memory/yr"
					Left-Caudate	0.214022	0.0544483	0.107305	0.320739	-2.21993	Delta ~ "Memory/yr"
					Left-Caudate	0.208956	0.0514065	0.108201	0.309711	-2.13073	Delta ~ "Memory/yr"
					Left-Caudate	0.203683	0.0484159	0.10879	0.298577	-2.04154	Delta ~ "Memory/yr"
					Left-Caudate	0.198204	0.045535	0.108957	0.287451	-1.95234	Delta ~ "Memory/yr"
					Left-Caudate	0.192517	0.0428393	0.108554	0.276481	-1.86315	Delta ~ "Memory/yr"
					Left-Caudate	0.186624	0.0404245	0.107394	0.265855	-1.77396	Delta ~ "Memory/yr"
					Left-Caudate	0.180524	0.0384076	0.105247	0.255802	-1.68476	Delta ~ "Memory/yr"
					Left-Caudate	0.174218	0.036923	0.10185	0.246585	-1.59557	Delta ~ "Memory/yr"
					Left-Caudate	0.167704	0.0361094	0.096931	0.238477	-1.50637	Delta ~ "Memory/yr"
					Left-Caudate	0.160984	0.0360875	0.0902537	0.231714	-1.41718	Delta ~ "Memory/yr"
					Left-Caudate	0.154057	0.0369346	0.0816663	0.226447	-1.32798	Delta ~ "Memory/yr"
					Left-Caudate	0.146923	0.0386683	0.0711346	0.222712	-1.23879	Delta ~ "Memory/yr"
					Left-Caudate	0.139583	0.0412488	0.0587364	0.220429	-1.1496	Delta ~ "Memory/yr"
					Left-Caudate	0.131886	0.0443647	0.0449325	0.218839	-1.0604	Delta ~ "Memory/yr"
					Left-Caudate	0.122434	0.0456848	0.0328931	0.211974	-0.971207	Delta ~ "Memory/yr"
					Left-Caudate	0.110883	0.0446998	0.0232731	0.198493	-0.882013	Delta ~ "Memory/yr"
					Left-Caudate	0.0972339	0.0420472	0.014823	0.179645	-0.792819	Delta ~ "Memory/yr"
					Left-Caudate	0.0814862	0.0393611	0.00433998	0.158633	-0.703624	Delta ~ "Memory/yr"
					Left-Caudate	0.0636401	0.0397524	-0.0142731	0.141553	-0.61443	Delta ~ "Memory/yr"
					Left-Caudate	0.0452741	0.0438345	-0.0406399	0.131188	-0.525236	Delta ~ "Memory/yr"
					Left-Caudate	0.0295757	0.0444242	-0.0574941	0.116646	-0.436042	Delta ~ "Memory/yr"
					Left-Caudate	0.0166361	0.0420027	-0.0656877	0.0989599	-0.346847	Delta ~ "Memory/yr"
					Left-Caudate	0.00621696	0.0433551	-0.0787575	0.0911914	-0.257653	Delta ~ "Memory/yr"
					Left-Caudate	-0.00263538	0.0433653	-0.0876299	0.0823591	-0.168459	Delta ~ "Memory/yr"
					Left-Caudate	-0.0100052	0.0415503	-0.0914422	0.0714318	-0.0792646	Delta ~ "Memory/yr"
					Left-Caudate	-0.0154515	0.0433835	-0.100482	0.0695787	0.00992965	Delta ~ "Memory/yr"
					Left-Caudate	-0.0187709	0.0418299	-0.100756	0.0632141	0.0991239	Delta ~ "Memory/yr"
					Left-Caudate	-0.0204311	0.0427833	-0.104285	0.0634226	0.188318	Delta ~ "Memory/yr"
					Left-Caudate	-0.0222197	0.0436333	-0.107739	0.0633	0.277512	Delta ~ "Memory/yr"
					Left-Caudate	-0.024319	0.0419902	-0.106618	0.0579802	0.366707	Delta ~ "Memory/yr"
					Left-Caudate	-0.0270863	0.0443723	-0.114054	0.0598817	0.455901	Delta ~ "Memory/yr"
					Left-Caudate	-0.0307194	0.0435889	-0.116152	0.0547134	0.545095	Delta ~ "Memory/yr"
					Left-Caudate	-0.0351169	0.0391968	-0.111941	0.0417075	0.634289	Delta ~ "Memory/yr"
					Left-Caudate	-0.0389337	0.0393865	-0.11613	0.0382624	0.723484	Delta ~ "Memory/yr"
					Left-Caudate	-0.0417503	0.0422526	-0.124564	0.0410632	0.812678	Delta ~ "Memory/yr"
					Left-Caudate	-0.0435667	0.0445166	-0.130818	0.0436843	0.901872	Delta ~ "Memory/yr"
					Left-Caudate	-0.0443829	0.0446209	-0.131838	0.0430725	0.991066	Delta ~ "Memory/yr"
					Left-Caudate	-0.0442133	0.0421222	-0.126771	0.0383446	1.08026	Delta ~ "Memory/yr"
					Left-Caudate	-0.0437064	0.0391654	-0.120469	0.0330565	1.16946	Delta ~ "Memory/yr"
					Left-Caudate	-0.043213	0.036968	-0.115669	0.0292429	1.25865	Delta ~ "Memory/yr"
					Left-Caudate	-0.0427331	0.0355945	-0.112497	0.0270308	1.34784	Delta ~ "Memory/yr"
					Left-Caudate	-0.0422668	0.035067	-0.110997	0.0264633	1.43704	Delta ~ "Memory/yr"
					Left-Caudate	-0.0418139	0.0353511	-0.111101	0.0274729	1.52623	Delta ~ "Memory/yr"
					Left-Caudate	-0.0413746	0.0363597	-0.112638	0.0298891	1.61543	Delta ~ "Memory/yr"
					Left-Caudate	-0.0409488	0.0379719	-0.115372	0.0334747	1.70462	Delta ~ "Memory/yr"
					Left-Caudate	-0.0405365	0.0400568	-0.119046	0.0379734	1.79381	Delta ~ "Memory/yr"
					Left-Caudate	-0.0401377	0.0424919	-0.12342	0.0431449	1.88301	Delta ~ "Memory/yr"
					Left-Caudate	-0.0397525	0.0451724	-0.128289	0.0487838	1.9722	Delta ~ "Memory/yr"
					Left-Caudate	-0.0393807	0.0480133	-0.133485	0.0547236	2.0614	Delta ~ "Memory/yr"
					Left-Caudate	-0.0390225	0.0509478	-0.138878	0.0608334	2.15059	Delta ~ "Memory/yr"
					Left-Caudate	-0.0386778	0.0539244	-0.144368	0.0670121	2.23979	Delta ~ "Memory/yr"
					Left-Caudate	-0.0383466	0.0569033	-0.149875	0.0731817	2.32898	Delta ~ "Memory/yr"
					Left-Caudate	-0.038029	0.0598538	-0.15534	0.0792823	2.41817	Delta ~ "Memory/yr"
					Left-Hippocampus	0.255754	0.0565195	0.144978	0.36653	-2.45422	Delta ~ "Memory/yr"
					Left-Hippocampus	0.252483	0.0538156	0.147007	0.35796	-2.36531	Delta ~ "Memory/yr"
					Left-Hippocampus	0.249074	0.0510881	0.148943	0.349205	-2.27641	Delta ~ "Memory/yr"
					Left-Hippocampus	0.245525	0.0483654	0.15073	0.340319	-2.18751	Delta ~ "Memory/yr"
					Left-Hippocampus	0.241837	0.0456839	0.152298	0.331376	-2.0986	Delta ~ "Memory/yr"
					Left-Hippocampus	0.23801	0.0430902	0.153555	0.322465	-2.0097	Delta ~ "Memory/yr"
					Left-Hippocampus	0.234043	0.0406442	0.154382	0.313705	-1.9208	Delta ~ "Memory/yr"
					Left-Hippocampus	0.229938	0.0384215	0.154633	0.305243	-1.83189	Delta ~ "Memory/yr"
					Left-Hippocampus	0.225693	0.0365142	0.154127	0.29726	-1.74299	Delta ~ "Memory/yr"
					Left-Hippocampus	0.221309	0.0350294	0.152653	0.289966	-1.65408	Delta ~ "Memory/yr"
					Left-Hippocampus	0.216786	0.0340813	0.149988	0.283585	-1.56518	Delta ~ "Memory/yr"
					Left-Hippocampus	0.212124	0.0337763	0.145924	0.278325	-1.47628	Delta ~ "Memory/yr"
					Left-Hippocampus	0.207323	0.0341941	0.140304	0.274342	-1.38737	Delta ~ "Memory/yr"
					Left-Hippocampus	0.202382	0.0353711	0.133056	0.271708	-1.29847	Delta ~ "Memory/yr"
					Left-Hippocampus	0.197303	0.0372958	0.124204	0.270401	-1.20957	Delta ~ "Memory/yr"
					Left-Hippocampus	0.192084	0.0399183	0.113845	0.270322	-1.12066	Delta ~ "Memory/yr"
					Left-Hippocampus	0.186792	0.0421279	0.104223	0.269361	-1.03176	Delta ~ "Memory/yr"
					Left-Hippocampus	0.181528	0.0422327	0.0987539	0.264303	-0.942854	Delta ~ "Memory/yr"
					Left-Hippocampus	0.176295	0.0404681	0.0969785	0.255611	-0.85395	Delta ~ "Memory/yr"
					Left-Hippocampus	0.17109	0.0377419	0.0971175	0.245063	-0.765046	Delta ~ "Memory/yr"
					Left-Hippocampus	0.165915	0.0360537	0.0952514	0.236579	-0.676142	Delta ~ "Memory/yr"
					Left-Hippocampus	0.16071	0.03838	0.0854862	0.235933	-0.587239	Delta ~ "Memory/yr"
					Left-Hippocampus	0.154201	0.0411621	0.073525	0.234878	-0.498335	Delta ~ "Memory/yr"
					Left-Hippocampus	0.145882	0.0402612	0.0669715	0.224793	-0.409431	Delta ~ "Memory/yr"
					Left-Hippocampus	0.135752	0.0381467	0.0609856	0.210518	-0.320527	Delta ~ "Memory/yr"
					Left-Hippocampus	0.124449	0.0397417	0.0465565	0.202341	-0.231624	Delta ~ "Memory/yr"
					Left-Hippocampus	0.112827	0.03937	0.0356628	0.18999	-0.14272	Delta ~ "Memory/yr"
					Left-Hippocampus	0.10089	0.0374264	0.0275354	0.174244	-0.053816	Delta ~ "Memory/yr"
					Left-Hippocampus	0.0894497	0.0392657	0.0124903	0.166409	0.0350878	Delta ~ "Memory/yr"
					Left-Hippocampus	0.0792405	0.0386333	0.00352066	0.15496	0.123992	Delta ~ "Memory/yr"
					Left-Hippocampus	0.0701765	0.0378582	-0.00402412	0.144377	0.212895	Delta ~ "Memory/yr"
					Left-Hippocampus	0.0607117	0.0399296	-0.0175489	0.138972	0.301799	Delta ~ "Memory/yr"
					Left-Hippocampus	0.0502736	0.038803	-0.0257788	0.126326	0.390703	Delta ~ "Memory/yr"
					Left-Hippocampus	0.0390583	0.0396954	-0.0387433	0.11686	0.479607	Delta ~ "Memory/yr"
					Left-Hippocampus	0.0278131	0.0414483	-0.0534241	0.10905	0.56851	Delta ~ "Memory/yr"
					Left-Hippocampus	0.0166113	0.039227	-0.0602723	0.0934949	0.657414	Delta ~ "Memory/yr"
					Left-Hippocampus	0.00627792	0.0383244	-0.0688365	0.0813923	0.746318	Delta ~ "Memory/yr"
					Left-Hippocampus	-0.00156568	0.0412286	-0.0823722	0.0792409	0.835222	Delta ~ "Memory/yr"
					Left-Hippocampus	-0.00687657	0.0439248	-0.0929676	0.0792145	0.924126	Delta ~ "Memory/yr"
					Left-Hippocampus	-0.00965477	0.0445082	-0.0968892	0.0775796	1.01303	Delta ~ "Memory/yr"
					Left-Hippocampus	-0.0100462	0.0427548	-0.0938441	0.0737518	1.10193	Delta ~ "Memory/yr"
					Left-Hippocampus	-0.0098879	0.0412246	-0.0906866	0.0709108	1.19084	Delta ~ "Memory/yr"
					Left-Hippocampus	-0.00973411	0.0406648	-0.0894357	0.0699675	1.27974	Delta ~ "Memory/yr"
					Left-Hippocampus	-0.00958477	0.0410327	-0.0900074	0.0708378	1.36864	Delta ~ "Memory/yr"
					Left-Hippocampus	-0.0094399	0.0422262	-0.0922017	0.0733219	1.45755	Delta ~ "Memory/yr"
					Left-Hippocampus	-0.00929947	0.0441061	-0.0957459	0.0771469	1.54645	Delta ~ "Memory/yr"
					Left-Hippocampus	-0.00916351	0.0465231	-0.100347	0.08202	1.63536	Delta ~ "Memory/yr"
					Left-Hippocampus	-0.00903201	0.0493376	-0.105732	0.0876679	1.72426	Delta ~ "Memory/yr"
					Left-Hippocampus	-0.00890497	0.0524305	-0.111667	0.093857	1.81316	Delta ~ "Memory/yr"
					Left-Hippocampus	-0.00878237	0.0557053	-0.117963	0.100398	1.90207	Delta ~ "Memory/yr"
					Left-Hippocampus	-0.00866424	0.0590862	-0.124471	0.107143	1.99097	Delta ~ "Memory/yr"
					Left-Hippocampus	-0.00855057	0.0625142	-0.131076	0.113975	2.07987	Delta ~ "Memory/yr"
					Left-Hippocampus	-0.00844136	0.0659441	-0.137689	0.120807	2.16878	Delta ~ "Memory/yr"
					Left-Hippocampus	-0.00833659	0.0693409	-0.144242	0.127569	2.25768	Delta ~ "Memory/yr"
					Left-Hippocampus	-0.00823629	0.0726775	-0.150682	0.134209	2.34659	Delta ~ "Memory/yr"
					Left-Hippocampus	-0.00814045	0.0759328	-0.156966	0.140685	2.43549	Delta ~ "Memory/yr"
					Left-Inf-Lat-Vent	0.164858	0.0689318	0.0297545	0.299962	-2.42672	Delta ~ "Memory/yr"
					Left-Inf-Lat-Vent	0.162231	0.0656059	0.0336456	0.290816	-2.3416	Delta ~ "Memory/yr"
					Left-Inf-Lat-Vent	0.159496	0.0622275	0.037532	0.281459	-2.25648	Delta ~ "Memory/yr"
					Left-Inf-Lat-Vent	0.156653	0.0588224	0.0413638	0.271943	-2.17135	Delta ~ "Memory/yr"
					Left-Inf-Lat-Vent	0.153704	0.0554235	0.0450759	0.262332	-2.08623	Delta ~ "Memory/yr"
					Left-Inf-Lat-Vent	0.150647	0.0520743	0.0485835	0.252711	-2.00111	Delta ~ "Memory/yr"
					Left-Inf-Lat-Vent	0.147483	0.0488315	0.0517753	0.243191	-1.91599	Delta ~ "Memory/yr"
					Left-Inf-Lat-Vent	0.144212	0.0457692	0.0545061	0.233918	-1.83087	Delta ~ "Memory/yr"
					Left-Inf-Lat-Vent	0.140834	0.0429826	0.0565893	0.225078	-1.74575	Delta ~ "Memory/yr"
					Left-Inf-Lat-Vent	0.137348	0.0405904	0.0577921	0.216904	-1.66063	Delta ~ "Memory/yr"
					Left-Inf-Lat-Vent	0.133755	0.0387329	0.0578397	0.20967	-1.57551	Delta ~ "Memory/yr"
					Left-Inf-Lat-Vent	0.130055	0.0375608	0.0564367	0.203672	-1.49039	Delta ~ "Memory/yr"
					Left-Inf-Lat-Vent	0.126247	0.037213	0.0533109	0.199183	-1.40527	Delta ~ "Memory/yr"
					Left-Inf-Lat-Vent	0.122332	0.0377872	0.0482707	0.196394	-1.32015	Delta ~ "Memory/yr"
					Left-Inf-Lat-Vent	0.11831	0.0393171	0.0412502	0.19537	-1.23503	Delta ~ "Memory/yr"
					Left-Inf-Lat-Vent	0.114181	0.0417691	0.0323151	0.196047	-1.14991	Delta ~ "Memory/yr"
					Left-Inf-Lat-Vent	0.110704	0.0438984	0.0246647	0.196743	-1.06479	Delta ~ "Memory/yr"
					Left-Inf-Lat-Vent	0.108841	0.0440493	0.0225058	0.195176	-0.979673	Delta ~ "Memory/yr"
					Left-Inf-Lat-Vent	0.108595	0.0423615	0.0255677	0.191622	-0.894553	Delta ~ "Memory/yr"
					Left-Inf-Lat-Vent	0.109965	0.0395992	0.0323525	0.187579	-0.809433	Delta ~ "Memory/yr"
					Left-Inf-Lat-Vent	0.112953	0.0375209	0.0394137	0.186493	-0.724313	Delta ~ "Memory/yr"
					Left-Inf-Lat-Vent	0.117558	0.0390955	0.0409324	0.194184	-0.639192	Delta ~ "Memory/yr"
					Left-Inf-Lat-Vent	0.123288	0.0433482	0.0383269	0.208249	-0.554072	Delta ~ "Memory/yr"
					Left-Inf-Lat-Vent	0.129518	0.0439031	0.043469	0.215566	-0.468952	Delta ~ "Memory/yr"
					Left-Inf-Lat-Vent	0.136245	0.0414047	0.0550936	0.217397	-0.383832	Delta ~ "Memory/yr"
					Left-Inf-Lat-Vent	0.142797	0.0419523	0.060572	0.225022	-0.298712	Delta ~ "Memory/yr"
					Left-Inf-Lat-Vent	0.145644	0.0431927	0.0609881	0.2303	-0.213592	Delta ~ "Memory/yr"
					Left-Inf-Lat-Vent	0.144277	0.0409693	0.0639789	0.224576	-0.128472	Delta ~ "Memory/yr"
					Left-Inf-Lat-Vent	0.138852	0.0414345	0.0576423	0.220063	-0.0433515	Delta ~ "Memory/yr"
					Left-Inf-Lat-Vent	0.130011	0.0426744	0.0463711	0.213652	0.0417687	Delta ~ "Memory/yr"
					Left-Inf-Lat-Vent	0.117823	0.0405994	0.0382502	0.197397	0.126889	Delta ~ "Memory/yr"
					Left-Inf-Lat-Vent	0.102939	0.0418344	0.0209454	0.184933	0.212009	Delta ~ "Memory/yr"
					Left-Inf-Lat-Vent	0.0870671	0.0430784	0.00263509	0.171499	0.297129	Delta ~ "Memory/yr"
					Left-Inf-Lat-Vent	0.0702963	0.0410188	-0.0100991	0.150692	0.382249	Delta ~ "Memory/yr"
					Left-Inf-Lat-Vent	0.0535659	0.0422004	-0.0291454	0.136277	0.467369	Delta ~ "Memory/yr"
					Left-Inf-Lat-Vent	0.0385712	0.0441972	-0.0480538	0.125196	0.55249	Delta ~ "Memory/yr"
					Left-Inf-Lat-Vent	0.025347	0.042743	-0.0584277	0.109122	0.63761	Delta ~ "Memory/yr"
					Left-Inf-Lat-Vent	0.0138749	0.0398864	-0.0643009	0.0920508	0.72273	Delta ~ "Memory/yr"
					Left-Inf-Lat-Vent	0.00387695	0.0414574	-0.077378	0.0851319	0.80785	Delta ~ "Memory/yr"
					Left-Inf-Lat-Vent	-0.00474084	0.0447874	-0.0925226	0.0830409	0.89297	Delta ~ "Memory/yr"
					Left-Inf-Lat-Vent	-0.0119784	0.0470175	-0.104131	0.0801742	0.97809	Delta ~ "Memory/yr"
					Left-Inf-Lat-Vent	-0.0178359	0.0469783	-0.109912	0.07424	1.06321	Delta ~ "Memory/yr"
					Left-Inf-Lat-Vent	-0.0223878	0.0447286	-0.110054	0.0652786	1.14833	Delta ~ "Memory/yr"
					Left-Inf-Lat-Vent	-0.0265437	0.0428411	-0.110511	0.0574234	1.23345	Delta ~ "Memory/yr"
					Left-Inf-Lat-Vent	-0.0305717	0.0420456	-0.11298	0.0518362	1.31857	Delta ~ "Memory/yr"
					Left-Inf-Lat-Vent	-0.0344719	0.042301	-0.11738	0.0484366	1.40369	Delta ~ "Memory/yr"
					Left-Inf-Lat-Vent	-0.0382441	0.0434922	-0.123487	0.046999	1.48881	Delta ~ "Memory/yr"
					Left-Inf-Lat-Vent	-0.0418885	0.0454564	-0.130981	0.0472044	1.57393	Delta ~ "Memory/yr"
					Left-Inf-Lat-Vent	-0.045405	0.0480173	-0.139517	0.0487071	1.65905	Delta ~ "Memory/yr"
					Left-Inf-Lat-Vent	-0.0487937	0.0510108	-0.148773	0.0511857	1.74417	Delta ~ "Memory/yr"
					Left-Inf-Lat-Vent	-0.0520545	0.0542984	-0.158477	0.0543685	1.82929	Delta ~ "Memory/yr"
					Left-Inf-Lat-Vent	-0.0551874	0.0577691	-0.168413	0.0580379	1.91441	Delta ~ "Memory/yr"
					Left-Inf-Lat-Vent	-0.0581924	0.0613367	-0.17841	0.0620253	1.99953	Delta ~ "Memory/yr"
					Left-Inf-Lat-Vent	-0.0610695	0.0649354	-0.188341	0.0662015	2.08465	Delta ~ "Memory/yr"
					Left-Inf-Lat-Vent	-0.0638188	0.068515	-0.198106	0.0704681	2.16977	Delta ~ "Memory/yr"
					Left-Inf-Lat-Vent	-0.0664402	0.0720373	-0.207631	0.0747503	2.25489	Delta ~ "Memory/yr"
					Left-Inf-Lat-Vent	-0.0689337	0.0754728	-0.216858	0.0789902	2.34001	Delta ~ "Memory/yr"
					Left-Inf-Lat-Vent	-0.0712994	0.0787987	-0.225742	0.0831432	2.42513	Delta ~ "Memory/yr"
					lh_G_oc-temp_med-Parahip	-0.0835271	0.0831955	-0.246587	0.0795332	-2.47417	Delta ~ "Memory/yr"
					lh_G_oc-temp_med-Parahip	-0.0694281	0.078752	-0.223779	0.084923	-2.38651	Delta ~ "Memory/yr"
					lh_G_oc-temp_med-Parahip	-0.0547292	0.0742566	-0.200269	0.090811	-2.29885	Delta ~ "Memory/yr"
					lh_G_oc-temp_med-Parahip	-0.0394303	0.0697552	-0.176148	0.0972873	-2.21119	Delta ~ "Memory/yr"
					lh_G_oc-temp_med-Parahip	-0.0235315	0.0653088	-0.151534	0.104471	-2.12354	Delta ~ "Memory/yr"
					lh_G_oc-temp_med-Parahip	-0.00703273	0.0609985	-0.126588	0.112522	-2.03588	Delta ~ "Memory/yr"
					lh_G_oc-temp_med-Parahip	0.010066	0.0569324	-0.101519	0.121651	-1.94822	Delta ~ "Memory/yr"
					lh_G_oc-temp_med-Parahip	0.0277647	0.0532517	-0.0766068	0.132136	-1.86056	Delta ~ "Memory/yr"
					lh_G_oc-temp_med-Parahip	0.0460633	0.0501354	-0.0522002	0.144327	-1.77291	Delta ~ "Memory/yr"
					lh_G_oc-temp_med-Parahip	0.064962	0.0477958	-0.0287161	0.15864	-1.68525	Delta ~ "Memory/yr"
					lh_G_oc-temp_med-Parahip	0.0844605	0.0464588	-0.00659713	0.175518	-1.59759	Delta ~ "Memory/yr"
					lh_G_oc-temp_med-Parahip	0.104559	0.0463234	0.0137669	0.195351	-1.50993	Delta ~ "Memory/yr"
					lh_G_oc-temp_med-Parahip	0.125257	0.0475121	0.0321355	0.21838	-1.42228	Delta ~ "Memory/yr"
					lh_G_oc-temp_med-Parahip	0.146556	0.0500404	0.0484785	0.244633	-1.33462	Delta ~ "Memory/yr"
					lh_G_oc-temp_med-Parahip	0.168454	0.0538247	0.0629599	0.273949	-1.24696	Delta ~ "Memory/yr"
					lh_G_oc-temp_med-Parahip	0.190953	0.0587211	0.0758615	0.306044	-1.1593	Delta ~ "Memory/yr"
					lh_G_oc-temp_med-Parahip	0.212212	0.0632967	0.0881522	0.336271	-1.07164	Delta ~ "Memory/yr"
					lh_G_oc-temp_med-Parahip	0.226662	0.0635607	0.102085	0.351239	-0.983987	Delta ~ "Memory/yr"
					lh_G_oc-temp_med-Parahip	0.233923	0.059726	0.116862	0.350984	-0.896329	Delta ~ "Memory/yr"
					lh_G_oc-temp_med-Parahip	0.233994	0.0536751	0.128793	0.339195	-0.808671	Delta ~ "Memory/yr"
					lh_G_oc-temp_med-Parahip	0.226876	0.050185	0.128515	0.325237	-0.721014	Delta ~ "Memory/yr"
					lh_G_oc-temp_med-Parahip	0.212647	0.0567877	0.101345	0.323949	-0.633356	Delta ~ "Memory/yr"
					lh_G_oc-temp_med-Parahip	0.193604	0.0648926	0.0664168	0.320791	-0.545699	Delta ~ "Memory/yr"
					lh_G_oc-temp_med-Parahip	0.170809	0.0641659	0.0450457	0.296571	-0.458041	Delta ~ "Memory/yr"
					lh_G_oc-temp_med-Parahip	0.14426	0.0585638	0.0294776	0.259043	-0.370383	Delta ~ "Memory/yr"
					lh_G_oc-temp_med-Parahip	0.115571	0.0621631	-0.00626615	0.237409	-0.282726	Delta ~ "Memory/yr"
					lh_G_oc-temp_med-Parahip	0.090669	0.0638284	-0.0344324	0.21577	-0.195068	Delta ~ "Memory/yr"
					lh_G_oc-temp_med-Parahip	0.0701033	0.0583197	-0.0442012	0.184408	-0.10741	Delta ~ "Memory/yr"
					lh_G_oc-temp_med-Parahip	0.0533748	0.0622606	-0.0686538	0.175403	-0.0197527	Delta ~ "Memory/yr"
					lh_G_oc-temp_med-Parahip	0.0396424	0.0622248	-0.0823159	0.161601	0.067905	Delta ~ "Memory/yr"
					lh_G_oc-temp_med-Parahip	0.0288535	0.0586656	-0.086129	0.143836	0.155563	Delta ~ "Memory/yr"
					lh_G_oc-temp_med-Parahip	0.0183961	0.064258	-0.107547	0.144339	0.24322	Delta ~ "Memory/yr"
					lh_G_oc-temp_med-Parahip	0.00669215	0.0619218	-0.114672	0.128057	0.330878	Delta ~ "Memory/yr"
					lh_G_oc-temp_med-Parahip	-0.00585775	0.0606871	-0.124802	0.113087	0.418536	Delta ~ "Memory/yr"
					lh_G_oc-temp_med-Parahip	-0.0167923	0.0662412	-0.146623	0.113038	0.506193	Delta ~ "Memory/yr"
					lh_G_oc-temp_med-Parahip	-0.0256914	0.0633996	-0.149952	0.0985696	0.593851	Delta ~ "Memory/yr"
					lh_G_oc-temp_med-Parahip	-0.0324984	0.0536927	-0.137734	0.0727374	0.681509	Delta ~ "Memory/yr"
					lh_G_oc-temp_med-Parahip	-0.0365564	0.0535737	-0.141559	0.0684461	0.769166	Delta ~ "Memory/yr"
					lh_G_oc-temp_med-Parahip	-0.0376783	0.0591904	-0.153689	0.0783326	0.856824	Delta ~ "Memory/yr"
					lh_G_oc-temp_med-Parahip	-0.035864	0.0638863	-0.161079	0.0893507	0.944481	Delta ~ "Memory/yr"
					lh_G_oc-temp_med-Parahip	-0.0311135	0.064729	-0.15798	0.0957529	1.03214	Delta ~ "Memory/yr"
					lh_G_oc-temp_med-Parahip	-0.0234268	0.0608426	-0.142676	0.0958225	1.1198	Delta ~ "Memory/yr"
					lh_G_oc-temp_med-Parahip	-0.0143841	0.055262	-0.122696	0.0939274	1.20745	Delta ~ "Memory/yr"
					lh_G_oc-temp_med-Parahip	-0.00560333	0.0511847	-0.105923	0.0947168	1.29511	Delta ~ "Memory/yr"
					lh_G_oc-temp_med-Parahip	0.00291529	0.0488116	-0.0927537	0.0985843	1.38277	Delta ~ "Memory/yr"
					lh_G_oc-temp_med-Parahip	0.0111718	0.0482212	-0.08334	0.105684	1.47043	Delta ~ "Memory/yr"
					lh_G_oc-temp_med-Parahip	0.0191662	0.0493134	-0.0774862	0.115819	1.55809	Delta ~ "Memory/yr"
					lh_G_oc-temp_med-Parahip	0.0268985	0.0518312	-0.0746889	0.128486	1.64574	Delta ~ "Memory/yr"
					lh_G_oc-temp_med-Parahip	0.0343686	0.0554447	-0.0743011	0.143038	1.7334	Delta ~ "Memory/yr"
					lh_G_oc-temp_med-Parahip	0.0415767	0.0598339	-0.0756955	0.158849	1.82106	Delta ~ "Memory/yr"
					lh_G_oc-temp_med-Parahip	0.0485227	0.0647322	-0.0783501	0.175395	1.90872	Delta ~ "Memory/yr"
					lh_G_oc-temp_med-Parahip	0.0552065	0.0699356	-0.0818648	0.192278	1.99637	Delta ~ "Memory/yr"
					lh_G_oc-temp_med-Parahip	0.0616282	0.075294	-0.0859454	0.209202	2.08403	Delta ~ "Memory/yr"
					lh_G_oc-temp_med-Parahip	0.0677878	0.0806986	-0.0903785	0.225954	2.17169	Delta ~ "Memory/yr"
					lh_G_oc-temp_med-Parahip	0.0736853	0.0860705	-0.0950097	0.24238	2.25935	Delta ~ "Memory/yr"
					lh_G_oc-temp_med-Parahip	0.0793207	0.0913521	-0.0997262	0.258368	2.347	Delta ~ "Memory/yr"
					lh_G_oc-temp_med-Parahip	0.084694	0.0965012	-0.104445	0.273833	2.43466	Delta ~ "Memory/yr"

## Sheet: Fig2
Fig2-a				Fig2-b
	features	gamm.int.w.pval.bootstrap.log		features	xage	delta_brain	estimate	se	derivative	w	lower_ci	upper_ci
	Left-Accumbens-area	0.521999		Left-Hippocampus	40	-2.4	0.105952	0.111335	0.110564	0.0275279	-0.112266	0.324169
	Left-Amygdala	0.865746		Left-Hippocampus	40	-2.1	0.133353	0.0970814	0.0913364	0.0408653	-0.056927	0.323632
	Left-Caudate	1.91925		Left-Hippocampus	40	-1.8	0.154161	0.0853579	0.0693605	0.0589341	-0.0131408	0.321462
	Left-Hippocampus	3.38934		Left-Hippocampus	40	-1.5	0.167552	0.0747653	0.0446364	0.0821691	0.0210116	0.314092
	Left-Inf-Lat-Vent	2.21245		Left-Hippocampus	40	-1.2	0.172701	0.0640309	0.0171642	0.146428	0.0472003	0.298201
	Left-Lateral-Ventricle	2.69064		Left-Hippocampus	40	-0.9	0.168858	0.0529828	-0.0128112	0.21925	0.0650111	0.272704
	Left-Pallidum	0.11136		Left-Hippocampus	40	-0.6	0.156025	0.0429765	-0.0427737	0.307519	0.0717915	0.240259
	Left-Putamen	1.34601		Left-Hippocampus	40	-0.3	0.133964	0.0375231	-0.0735379	0.414545	0.0604187	0.207509
	Left-Thalamus-Proper	0.521699		Left-Hippocampus	40	0	0.103921	0.0385051	-0.100144	0.445096	0.0284507	0.179391
	lh_G_and_S_cingul-Ant	0.507329		Left-Hippocampus	40	0.3	0.0719933	0.0376741	-0.106425	0.467322	-0.00184792	0.145834
	lh_G_and_S_cingul-Mid-Ant	0.129204		Left-Hippocampus	40	0.6	0.039691	0.041032	-0.107674	0.408089	-0.0407317	0.120114
	lh_G_and_S_cingul-Mid-Post	1.21187		Left-Hippocampus	40	0.9	0.00568638	0.0509865	-0.113349	0.270225	-0.0942472	0.10562
	lh_G_and_S_frontomargin	1.02652		Left-Hippocampus	40	1.2	-0.0254361	0.0631146	-0.103742	0.167986	-0.149141	0.0982684
	lh_G_and_S_occipital_inf	0.674531		Left-Hippocampus	40	1.5	-0.0500714	0.0758429	-0.0821178	0.100055	-0.198724	0.0985807
	lh_G_and_S_paracentral	0.0736945		Left-Hippocampus	40	1.8	-0.068629	0.0896791	-0.0618587	0.0479849	-0.2444	0.107142
	lh_G_and_S_subcentral	0.1537		Left-Hippocampus	40	2.1	-0.0817595	0.106135	-0.0437683	0.0340616	-0.289785	0.126266
	lh_G_and_S_transv_frontopol	0.0781335		Left-Hippocampus	40	2.4	-0.0901135	0.126493	-0.0278466	0.0160992	-0.338041	0.157813
	lh_G_cingul-Post-dorsal	0.0999908		Left-Hippocampus	50	-2.4	-0.0557513	0.0860648	0.169302	0.0275279	-0.224438	0.112936
	lh_G_cingul-Post-ventral	0.797362		Left-Hippocampus	50	-2.1	-0.0107302	0.0763467	0.15007	0.0408653	-0.16037	0.138909
	lh_G_cuneus	0.273176		Left-Hippocampus	50	-1.8	0.0276967	0.068385	0.12809	0.0589341	-0.106338	0.161731
	lh_G_front_inf-Opercular	0.0232633		Left-Hippocampus	50	-1.5	0.0587049	0.060678	0.103361	0.0821691	-0.060224	0.177634
	lh_G_front_inf-Orbital	0.0130445		Left-Hippocampus	50	-1.2	0.0814698	0.0520396	0.0758828	0.146428	-0.0205279	0.183467
	lh_G_front_inf-Triangul	0.222905		Left-Hippocampus	50	-0.9	0.0952401	0.0425506	0.0459011	0.21925	0.0118409	0.178639
	lh_G_front_middle	0.31009		Left-Hippocampus	50	-0.6	0.10002	0.0336983	0.0159318	0.307519	0.033971	0.166068
	lh_G_front_sup	0.0543342		Left-Hippocampus	50	-0.3	0.0955032	0.0285062	-0.0150546	0.414545	0.039631	0.151375
	lh_G_Ins_lg_and_S_cent_ins	1.79048		Left-Hippocampus	50	0	0.0823378	0.0290785	-0.0438847	0.445096	0.025344	0.139332
	lh_G_insular_short	3.3969		Left-Hippocampus	50	0.3	0.0658266	0.0279814	-0.0550375	0.467322	0.0109831	0.12067
	lh_G_oc-temp_lat-fusifor	0.270477		Left-Hippocampus	50	0.6	0.047261	0.0307708	-0.0618853	0.408089	-0.0130497	0.107572
	lh_G_oc-temp_med-Lingual	0.0991203		Left-Hippocampus	50	0.9	0.0253881	0.0391725	-0.0729096	0.270225	-0.05139	0.102166
	lh_G_oc-temp_med-Parahip	0.594129		Left-Hippocampus	50	1.2	0.00491224	0.0488733	-0.0682528	0.167986	-0.0908794	0.100704
	lh_G_occipital_middle	0.134069		Left-Hippocampus	50	1.5	-0.0104306	0.0581998	-0.0511429	0.100055	-0.124502	0.103641
	lh_G_occipital_sup	0.0648504		Left-Hippocampus	50	1.8	-0.020919	0.0675792	-0.0349611	0.0479849	-0.153374	0.111536
	lh_G_orbital	0.450317		Left-Hippocampus	50	2.1	-0.0270724	0.0787261	-0.0205116	0.0340616	-0.181376	0.127231
	lh_G_pariet_inf-Angular	0.0772662		Left-Hippocampus	50	2.4	-0.0294107	0.0932694	-0.0077943	0.0160992	-0.212219	0.153397
	lh_G_pariet_inf-Supramar	0.0793382		Left-Hippocampus	60	-2.4	-0.290839	0.0635105	0.210895	0.0275279	-0.415319	-0.166358
	lh_G_parietal_sup	0.120694		Left-Hippocampus	60	-2.1	-0.230767	0.0550986	0.200238	0.0408653	-0.338761	-0.122774
	lh_G_postcentral	0.476769		Left-Hippocampus	60	-1.8	-0.17435	0.0484454	0.188058	0.0589341	-0.269303	-0.0793971
	lh_G_precentral	0.0912443		Left-Hippocampus	60	-1.5	-0.122043	0.0422499	0.174355	0.0821691	-0.204853	-0.0392336
	lh_G_precuneus	0.214936		Left-Hippocampus	60	-1.2	-0.0743048	0.035555	0.159129	0.146428	-0.143993	-0.00461689
	lh_G_rectus	0.963736		Left-Hippocampus	60	-0.9	-0.0315174	0.0289153	0.142625	0.21925	-0.0881913	0.0251566
	lh_G_subcallosal	1.34469		Left-Hippocampus	60	-0.6	0.00669011	0.0237959	0.127358	0.307519	-0.0399498	0.05333
	lh_G_temp_sup-G_T_transv	0.805589		Left-Hippocampus	60	-0.3	0.0399118	0.0205767	0.110739	0.414545	-0.000418632	0.0802421
	lh_G_temp_sup-Lateral	0.103913		Left-Hippocampus	60	0	0.0647999	0.0202383	0.0829605	0.445096	0.0251329	0.104467
	lh_G_temp_sup-Plan_polar	0.888018		Left-Hippocampus	60	0.3	0.0812658	0.0197275	0.0548863	0.467322	0.0425999	0.119932
	lh_G_temp_sup-Plan_tempo	0.0820238		Left-Hippocampus	60	0.6	0.0895173	0.0214938	0.0275049	0.408089	0.0473894	0.131645
	lh_G_temporal_inf	0.00763556		Left-Hippocampus	60	0.9	0.0892169	0.0263868	-0.00100115	0.270225	0.0374987	0.140935
	lh_G_temporal_middle	0.155488		Left-Hippocampus	60	1.2	0.0855889	0.0333378	-0.0120934	0.167986	0.0202467	0.150931
	lh_Lat_Fis-ant-Horizont	2.29508		Left-Hippocampus	60	1.5	0.0827857	0.0409828	-0.00934394	0.100055	0.00245943	0.163112
	lh_Lat_Fis-ant-Vertical	0.228996		Left-Hippocampus	60	1.8	0.0809455	0.0493656	-0.00613402	0.0479849	-0.0158111	0.177702
	lh_Lat_Fis-post	0.300766		Left-Hippocampus	60	2.1	0.0799652	0.0598738	-0.00326772	0.0340616	-0.0373874	0.197318
	lh_Pole_occipital	0.076341		Left-Hippocampus	60	2.4	0.0797417	0.0736884	-0.000745037	0.0160992	-0.0646877	0.224171
	lh_Pole_temporal	2.02661		Left-Hippocampus	70	-2.4	-0.523617	0.0610852	0.251264	0.0275279	-0.643344	-0.40389
	lh_S_calcarine	0.664277		Left-Hippocampus	70	-2.1	-0.448841	0.0535563	0.249252	0.0408653	-0.553811	-0.343871
	lh_S_central	0.135219		Left-Hippocampus	70	-1.8	-0.374755	0.0480688	0.246953	0.0589341	-0.46897	-0.28054
	lh_S_cingul-Marginalis	1.37782		Left-Hippocampus	70	-1.5	-0.301446	0.0431483	0.244365	0.0821691	-0.386016	-0.216875
	lh_S_circular_insula_ant	0.66927		Left-Hippocampus	70	-1.2	-0.228998	0.0377331	0.241491	0.146428	-0.302955	-0.155042
	lh_S_circular_insula_inf	1.51956		Left-Hippocampus	70	-0.9	-0.157426	0.0322503	0.238573	0.21925	-0.220637	-0.0942156
	lh_S_circular_insula_sup	0.442299		Left-Hippocampus	70	-0.6	-0.0859875	0.0277083	0.238129	0.307519	-0.140296	-0.0316791
	lh_S_collat_transv_ant	1.50236		Left-Hippocampus	70	-0.3	-0.015199	0.0242395	0.235962	0.414545	-0.0627083	0.0323104
	lh_S_collat_transv_post	0.080378		Left-Hippocampus	70	0	0.0474746	0.0230279	0.208912	0.445096	0.0023399	0.0926094
	lh_S_front_inf	0.214625		Left-Hippocampus	70	0.3	0.0964114	0.021804	0.163122	0.467322	0.0536756	0.139147
	lh_S_front_middle	0.125405		Left-Hippocampus	70	0.6	0.130891	0.0231796	0.114933	0.408089	0.0854592	0.176323
	lh_S_front_sup	0.864451		Left-Hippocampus	70	0.9	0.15174	0.0281186	0.069496	0.270225	0.0966276	0.206852
	lh_S_interm_prim-Jensen	0.949073		Left-Hippocampus	70	1.2	0.164738	0.0354935	0.043325	0.167986	0.0951703	0.234305
	lh_S_intrapariet_and_P_trans	0.192553		Left-Hippocampus	70	1.5	0.174435	0.0439434	0.0323252	0.100055	0.0883061	0.260564
	lh_S_oc_middle_and_Lunatus	0.0663925		Left-Hippocampus	70	1.8	0.18137	0.0535573	0.0231154	0.0479849	0.0763974	0.286342
	lh_S_oc_sup_and_transversal	0.547017		Left-Hippocampus	70	2.1	0.185837	0.0656381	0.0148915	0.0340616	0.0571866	0.314488
	lh_S_oc-temp_lat	0.104982		Left-Hippocampus	70	2.4	0.188133	0.0812146	0.00765344	0.0160992	0.0289526	0.347314
	lh_S_oc-temp_med_and_Lingual	0.509738		Left-Hippocampus	80	-2.4	-0.68741	0.0845597	0.306652	0.0275279	-0.853147	-0.521673
	lh_S_occipital_ant	0.0541635		Left-Hippocampus	80	-2.1	-0.595813	0.0739752	0.305326	0.0408653	-0.740804	-0.450821
	lh_S_orbital_lateral	0.540372		Left-Hippocampus	80	-1.8	-0.50467	0.065892	0.30381	0.0589341	-0.633818	-0.375521
	lh_S_orbital_med-olfact	0.0925886		Left-Hippocampus	80	-1.5	-0.414038	0.0588833	0.302105	0.0821691	-0.52945	-0.298627
	lh_S_orbital-H_Shaped	1.03598		Left-Hippocampus	80	-1.2	-0.323975	0.0517724	0.30021	0.146428	-0.425449	-0.222502
	lh_S_parieto_occipital	0.814585		Left-Hippocampus	80	-0.9	-0.234464	0.0446332	0.29837	0.21925	-0.321946	-0.146983
	lh_S_pericallosal	0.630148		Left-Hippocampus	80	-0.6	-0.144734	0.0384237	0.299102	0.307519	-0.220044	-0.0694233
	lh_S_postcentral	0.981568		Left-Hippocampus	80	-0.3	-0.055357	0.0346333	0.297923	0.414545	-0.123238	0.0125243
	lh_S_precentral-inf-part	0.554425		Left-Hippocampus	80	0	0.0254334	0.0341852	0.269301	0.445096	-0.0415695	0.0924364
	lh_S_precentral-sup-part	0.5225		Left-Hippocampus	80	0.3	0.0909864	0.0321232	0.21851	0.467322	0.028025	0.153948
	lh_S_suborbital	0.109468		Left-Hippocampus	80	0.6	0.140296	0.0336296	0.164364	0.408089	0.0743816	0.20621
	lh_S_subparietal	0.98413		Left-Hippocampus	80	0.9	0.174273	0.0415156	0.113257	0.270225	0.092902	0.255643
	lh_S_temporal_inf	0.340788		Left-Hippocampus	80	1.2	0.198826	0.0526892	0.0818436	0.167986	0.0955549	0.302097
	lh_S_temporal_sup	0.495631		Left-Hippocampus	80	1.5	0.218645	0.0653845	0.066064	0.100055	0.0904914	0.346798
	lh_S_temporal_transverse	0.082541		Left-Hippocampus	80	1.8	0.234406	0.0797288	0.0525365	0.0479849	0.0781374	0.390674
	rh_G_and_S_cingul-Ant	0.0730135		Left-Hippocampus	80	2.1	0.246543	0.096832	0.0404571	0.0340616	0.0567522	0.436334
	rh_G_and_S_cingul-Mid-Ant	1.05842		Left-Hippocampus	80	2.4	0.255491	0.117579	0.0298258	0.0160992	0.0250359	0.485946
	rh_G_and_S_cingul-Mid-Post	0.90504		lh_G_insular_short	40	-2.4	0.402038	0.139042	-0.287266	0.0237298	0.129516	0.67456
	rh_G_and_S_frontomargin	1.05797		lh_G_insular_short	40	-2.1	0.32287	0.109701	-0.263894	0.0417561	0.107856	0.537884
	rh_G_and_S_occipital_inf	0.28746		lh_G_insular_short	40	-1.8	0.251803	0.0880722	-0.236891	0.0618229	0.0791811	0.424424
	rh_G_and_S_paracentral	1.59124		lh_G_insular_short	40	-1.5	0.189925	0.07349	-0.206259	0.10785	0.0458845	0.333965
	rh_G_and_S_subcentral	0.641631		lh_G_insular_short	40	-1.2	0.138326	0.0636445	-0.171996	0.152228	0.0135829	0.263069
	rh_G_and_S_transv_frontopol	0.0520942		lh_G_insular_short	40	-0.9	0.0978576	0.0558121	-0.134895	0.237799	-0.0115341	0.207249
	rh_G_cingul-Post-dorsal	0.107088		lh_G_insular_short	40	-0.6	0.0679192	0.0486225	-0.0997947	0.346334	-0.0273809	0.163219
	rh_G_cingul-Post-ventral	0.0107653		lh_G_insular_short	40	-0.3	0.0483033	0.0447959	-0.0653863	0.417382	-0.0394967	0.136103
	rh_G_cuneus	0.189286		lh_G_insular_short	40	0	0.0392265	0.0452882	-0.0302558	0.461995	-0.0495383	0.127991
	rh_G_front_inf-Opercular	0.258675		lh_G_insular_short	40	0.3	0.0386526	0.0444775	-0.00191295	0.440181	-0.0485232	0.125828
	rh_G_front_inf-Orbital	0.812132		lh_G_insular_short	40	0.6	0.0450859	0.0485976	0.021444	0.345163	-0.0501654	0.140337
	rh_G_front_inf-Triangul	0.102715		lh_G_insular_short	40	0.9	0.0579211	0.056782	0.042784	0.240671	-0.0533717	0.169214
	rh_G_front_middle	0.0585396		lh_G_insular_short	40	1.2	0.0775471	0.0658009	0.06542	0.155309	-0.0514227	0.206517
	rh_G_front_sup	0.414376		lh_G_insular_short	40	1.5	0.104179	0.0763184	0.0887722	0.0990197	-0.0454054	0.253763
	rh_G_Ins_lg_and_S_cent_ins	0.0716107		lh_G_insular_short	40	1.8	0.137236	0.090606	0.110191	0.0624546	-0.0403516	0.314824
	rh_G_insular_short	0.20742		lh_G_insular_short	40	2.1	0.176065	0.110892	0.129431	0.0442711	-0.0412821	0.393413
	rh_G_oc-temp_lat-fusifor	0.626776		lh_G_insular_short	40	2.4	0.220012	0.138141	0.14649	0.0265196	-0.0507448	0.49077
	rh_G_oc-temp_med-Lingual	0.264547		lh_G_insular_short	50	-2.4	0.183145	0.0943974	-0.116451	0.0237298	-0.00187435	0.368163
	rh_G_oc-temp_med-Parahip	1.00692		lh_G_insular_short	50	-2.1	0.1518	0.0752097	-0.10448	0.0417561	0.00438935	0.299211
	rh_G_occipital_middle	0.387186		lh_G_insular_short	50	-1.8	0.124605	0.0607593	-0.0906503	0.0618229	0.00551717	0.243694
	rh_G_occipital_sup	0.143828		lh_G_insular_short	50	-1.5	0.102117	0.0504687	-0.0749607	0.10785	0.00319843	0.201036
	rh_G_orbital	0.932916		lh_G_insular_short	50	-1.2	0.0848936	0.0430038	-0.0574118	0.152228	0.000606073	0.169181
	rh_G_pariet_inf-Angular	0.743349		lh_G_insular_short	50	-0.9	0.0732547	0.0372289	-0.0387962	0.237799	0.000286096	0.146223
	rh_G_pariet_inf-Supramar	1.12914		lh_G_insular_short	50	-0.6	0.0660693	0.0324985	-0.0239514	0.346334	0.00237214	0.129766
	rh_G_parietal_sup	0.0210658		lh_G_insular_short	50	-0.3	0.0626593	0.0297293	-0.0113665	0.417382	0.00438998	0.120929
	rh_G_postcentral	0.245779		lh_G_insular_short	50	0	0.0630521	0.0295421	0.00130922	0.461995	0.00514959	0.120955
	rh_G_precentral	0.105849		lh_G_insular_short	50	0.3	0.0652943	0.0293556	0.00747393	0.440181	0.00775724	0.122831
	rh_G_precuneus	0.51586		lh_G_insular_short	50	0.6	0.0687295	0.0320515	0.0114508	0.345163	0.00590862	0.13155
	rh_G_rectus	1.33397		lh_G_insular_short	50	0.9	0.0736554	0.0371186	0.0164195	0.240671	0.00090293	0.146408
	rh_G_subcallosal	1.28581		lh_G_insular_short	50	1.2	0.0809309	0.0433626	0.0242516	0.155309	-0.00405989	0.165922
	rh_G_temp_sup-G_T_transv	0.512862		lh_G_insular_short	50	1.5	0.0911464	0.0509887	0.0340518	0.0990197	-0.00879147	0.191084
	rh_G_temp_sup-Lateral	1.14215		lh_G_insular_short	50	1.8	0.104098	0.0610022	0.043171	0.0624546	-0.0154666	0.223662
	rh_G_temp_sup-Plan_polar	0.969718		lh_G_insular_short	50	2.1	0.119506	0.0747211	0.0513621	0.0442711	-0.0269471	0.26596
	rh_G_temp_sup-Plan_tempo	2.23142		lh_G_insular_short	50	2.4	0.137094	0.092836	0.058625	0.0265196	-0.0448646	0.319052
	rh_G_temporal_inf	0.737932		lh_G_insular_short	60	-2.4	-0.0514224	0.064443	0.0543634	0.0237298	-0.177731	0.0748858
	rh_G_temporal_middle	1.87246		lh_G_insular_short	60	-2.1	-0.0349425	0.0527976	0.0549329	0.0417561	-0.138426	0.0685408
	rh_Lat_Fis-ant-Horizont	0.829501		lh_G_insular_short	60	-1.8	-0.0182652	0.0437022	0.0555909	0.0618229	-0.103922	0.0673911
	rh_Lat_Fis-ant-Vertical	1.00333		lh_G_insular_short	60	-1.5	-0.00136401	0.0365675	0.0563374	0.10785	-0.0730363	0.0703083
	rh_Lat_Fis-post	1.44786		lh_G_insular_short	60	-1.2	0.0157877	0.0307363	0.0571723	0.152228	-0.0444554	0.0760307
	rh_Pole_occipital	0.178972		lh_G_insular_short	60	-0.9	0.0329786	0.0263834	0.057303	0.237799	-0.0187329	0.08469
	rh_Pole_temporal	0.106016		lh_G_insular_short	60	-0.6	0.0485462	0.0235417	0.051892	0.346334	0.00240445	0.0946879
	rh_S_calcarine	0.302437		lh_G_insular_short	60	-0.3	0.0613422	0.0216129	0.0426534	0.417382	0.0189809	0.103704
	rh_S_central	1.33567		lh_G_insular_short	60	0	0.0712045	0.0208476	0.0328743	0.461995	0.0303431	0.112066
	rh_S_cingul-Marginalis	1.64372		lh_G_insular_short	60	0.3	0.0762628	0.0211902	0.016861	0.440181	0.03473	0.117796
	rh_S_circular_insula_ant	0.802068		lh_G_insular_short	60	0.6	0.0767001	0.0228062	0.00145775	0.345163	0.032	0.1214
	rh_S_circular_insula_inf	1.50997		lh_G_insular_short	60	0.9	0.0737166	0.0254686	-0.00994498	0.240671	0.0237981	0.123635
	rh_S_circular_insula_sup	0.45587		lh_G_insular_short	60	1.2	0.0686416	0.0297329	-0.0169167	0.155309	0.0103651	0.126918
	rh_S_collat_transv_ant	0.534366		lh_G_insular_short	60	1.5	0.062441	0.0353326	-0.0206685	0.0990197	-0.00681082	0.131693
	rh_S_collat_transv_post	0.259867		lh_G_insular_short	60	1.8	0.0552862	0.0421598	-0.0238494	0.0624546	-0.0273469	0.137919
	rh_S_front_inf	0.254128		lh_G_insular_short	60	2.1	0.0472743	0.0509005	-0.0267065	0.0442711	-0.0524907	0.147039
	rh_S_front_middle	0.36754		lh_G_insular_short	60	2.4	0.0385023	0.0621543	-0.0292399	0.0265196	-0.0833201	0.160325
	rh_S_front_sup	0.884171		lh_G_insular_short	70	-2.4	-0.305066	0.0706895	0.225178	0.0237298	-0.443618	-0.166515
	rh_S_interm_prim-Jensen	1.10088		lh_G_insular_short	70	-2.1	-0.240762	0.0578185	0.214346	0.0417561	-0.354086	-0.127438
	rh_S_intrapariet_and_P_trans	0.49182		lh_G_insular_short	70	-1.8	-0.180213	0.048021	0.201832	0.0618229	-0.274334	-0.0860915
	rh_S_oc_middle_and_Lunatus	0.433983		lh_G_insular_short	70	-1.5	-0.123922	0.0405912	0.187635	0.10785	-0.203481	-0.0443633
	rh_S_oc_sup_and_transversal	0.979322		lh_G_insular_short	70	-1.2	-0.0723951	0.0346131	0.171756	0.152228	-0.140237	-0.00455337
	rh_S_oc-temp_lat	0.102139		lh_G_insular_short	70	-0.9	-0.0263744	0.0299056	0.153402	0.237799	-0.0849895	0.0322406
	rh_S_oc-temp_med_and_Lingual	0.144276		lh_G_insular_short	70	-0.6	0.0119462	0.0264293	0.127735	0.346334	-0.0398551	0.0637475
	rh_S_occipital_ant	0.0458359		lh_G_insular_short	70	-0.3	0.0409482	0.0243317	0.0966735	0.417382	-0.00674196	0.0886384
	rh_S_orbital_lateral	0.0165981		lh_G_insular_short	70	0	0.0602801	0.0239906	0.0644396	0.461995	0.0132585	0.107302
	rh_S_orbital_med-olfact	0.0267094		lh_G_insular_short	70	0.3	0.0681546	0.0243492	0.0262482	0.440181	0.0204301	0.115879
	rh_S_orbital-H_Shaped	0.966382		lh_G_insular_short	70	0.6	0.065594	0.0266953	-0.00853517	0.345163	0.0132713	0.117917
	rh_S_parieto_occipital	0.209021		lh_G_insular_short	70	0.9	0.0547012	0.0304804	-0.0363093	0.240671	-0.00504038	0.114443
	rh_S_pericallosal	1.0203		lh_G_insular_short	70	1.2	0.0372757	0.0353894	-0.058085	0.155309	-0.0320874	0.106639
	rh_S_postcentral	1.10832		lh_G_insular_short	70	1.5	0.0146591	0.0412341	-0.0753888	0.0990197	-0.0661598	0.095478
	rh_S_precentral-inf-part	1.10112		lh_G_insular_short	70	1.8	-0.0126018	0.0482314	-0.0908698	0.0624546	-0.107135	0.0819318
	rh_S_precentral-sup-part	0.921527		lh_G_insular_short	70	2.1	-0.0440344	0.057322	-0.104775	0.0442711	-0.156386	0.0683168
	rh_S_suborbital	0.914353		lh_G_insular_short	70	2.4	-0.0791658	0.0692847	-0.117105	0.0265196	-0.214964	0.0566321
	rh_S_subparietal	0.38733		lh_G_insular_short	80	-2.4	-0.57534	0.108275	0.395993	0.0237298	-0.787558	-0.363121
	rh_S_temporal_inf	0.787935		lh_G_insular_short	80	-2.1	-0.463212	0.0872355	0.37376	0.0417561	-0.634193	-0.29223
	rh_S_temporal_sup	1.634		lh_G_insular_short	80	-1.8	-0.35879	0.0719604	0.348073	0.0618229	-0.499832	-0.217747
	rh_S_temporal_transverse	0.118292		lh_G_insular_short	80	-1.5	-0.26311	0.0615766	0.318934	0.10785	-0.3838	-0.14242
	Right-Accumbens-area	0.743834		lh_G_insular_short	80	-1.2	-0.177208	0.0542423	0.286341	0.152228	-0.283522	-0.0708926
	Right-Amygdala	2.5446		lh_G_insular_short	80	-0.9	-0.102357	0.0483571	0.249501	0.237799	-0.197137	-0.00757707
	Right-Caudate	3.09648		lh_G_insular_short	80	-0.6	-0.0412834	0.0433251	0.203579	0.346334	-0.126201	0.0436338
	Right-Hippocampus	3.39138		lh_G_insular_short	80	-0.3	0.0039247	0.0410131	0.150694	0.417382	-0.076461	0.0843104
	Right-Inf-Lat-Vent	3.69897		lh_G_insular_short	80	0	0.0327262	0.0418828	0.0960049	0.461995	-0.0493641	0.114817
	Right-Lateral-Ventricle	2.22886		lh_G_insular_short	80	0.3	0.0434168	0.0421999	0.0356355	0.440181	-0.039295	0.126129
	Right-Pallidum	0.7082		lh_G_insular_short	80	0.6	0.0378584	0.0459808	-0.018528	0.345163	-0.052264	0.127981
	Right-Putamen	2.98998		lh_G_insular_short	80	0.9	0.0190564	0.0523833	-0.0626735	0.240671	-0.0836149	0.121728
	Right-Thalamus-Proper	0.745209		lh_G_insular_short	80	1.2	-0.0107196	0.0593322	-0.0992531	0.155309	-0.127011	0.105572
				lh_G_insular_short	80	1.5	-0.0497523	0.067045	-0.130109	0.0990197	-0.181161	0.081656
				lh_G_insular_short	80	1.8	-0.0971194	0.0768591	-0.15789	0.0624546	-0.247763	0.0535246
				lh_G_insular_short	80	2.1	-0.151972	0.0905729	-0.182844	0.0442711	-0.329495	0.0255504
				lh_G_insular_short	80	2.4	-0.213463	0.10935	-0.20497	0.0265196	-0.42779	0.000863029
				Right-Inf-Lat-Vent	40	-2.4	0.43778	0.15229	-0.0443765	0.0235065	0.139292	0.736268
				Right-Inf-Lat-Vent	40	-2.1	0.416367	0.126892	-0.0713745	0.0397276	0.16766	0.665075
				Right-Inf-Lat-Vent	40	-1.8	0.385679	0.108201	-0.102295	0.0615843	0.173604	0.597753
				Right-Inf-Lat-Vent	40	-1.5	0.344537	0.0939033	-0.137139	0.0889402	0.160486	0.528587
				Right-Inf-Lat-Vent	40	-1.2	0.291765	0.0808702	-0.175906	0.152108	0.133259	0.450271
				Right-Inf-Lat-Vent	40	-0.9	0.226235	0.066778	-0.218433	0.214432	0.0953503	0.35712
				Right-Inf-Lat-Vent	40	-0.6	0.147308	0.0520339	-0.263089	0.312175	0.0453217	0.249295
				Right-Inf-Lat-Vent	40	-0.3	0.0575851	0.0445534	-0.299077	0.407446	-0.0297397	0.14491
				Right-Inf-Lat-Vent	40	0	-0.00615869	0.0480512	-0.212479	0.481087	-0.100339	0.0880217
				Right-Inf-Lat-Vent	40	0.3	0.00500467	0.0448545	0.0372112	0.456521	-0.0829102	0.0929196
				Right-Inf-Lat-Vent	40	0.6	0.0583942	0.0518904	0.177965	0.388602	-0.0433111	0.160099
				Right-Inf-Lat-Vent	40	0.9	0.100315	0.0693241	0.139737	0.257944	-0.0355599	0.236191
				Right-Inf-Lat-Vent	40	1.2	0.122424	0.0854518	0.0736967	0.165932	-0.0450611	0.28991
				Right-Inf-Lat-Vent	40	1.5	0.12636	0.0990472	0.0131188	0.0986175	-0.0677724	0.320493
				Right-Inf-Lat-Vent	40	1.8	0.113923	0.112405	-0.041458	0.0593243	-0.106392	0.334237
				Right-Inf-Lat-Vent	40	2.1	0.0869224	0.129001	-0.0900006	0.0342019	-0.16592	0.339765
				Right-Inf-Lat-Vent	40	2.4	0.0471698	0.151776	-0.132509	0.0160893	-0.250311	0.344651
				Right-Inf-Lat-Vent	50	-2.4	0.202534	0.116583	0.0769744	0.0235065	-0.0259688	0.431036
				Right-Inf-Lat-Vent	50	-2.1	0.217133	0.0971445	0.0486647	0.0397276	0.0267297	0.407536
				Right-Inf-Lat-Vent	50	-1.8	0.222005	0.0832969	0.0162413	0.0615843	0.0587435	0.385267
				Right-Inf-Lat-Vent	50	-1.5	0.215917	0.072854	-0.0202957	0.0889402	0.0731229	0.35871
				Right-Inf-Lat-Vent	50	-1.2	0.197633	0.0630424	-0.0609463	0.152108	0.0740696	0.321196
				Right-Inf-Lat-Vent	50	-0.9	0.165969	0.05204	-0.105547	0.214432	0.0639702	0.267967
				Right-Inf-Lat-Vent	50	-0.6	0.120228	0.0403172	-0.152469	0.312175	0.0412064	0.19925
				Right-Inf-Lat-Vent	50	-0.3	0.0617877	0.0342627	-0.194801	0.407446	-0.00536714	0.128943
				Right-Inf-Lat-Vent	50	0	0.0163139	0.0371226	-0.151579	0.481087	-0.0564465	0.0890743
				Right-Inf-Lat-Vent	50	0.3	0.0198834	0.0343771	0.0118983	0.456521	-0.0474957	0.0872625
				Right-Inf-Lat-Vent	50	0.6	0.0491106	0.0403633	0.097424	0.388602	-0.0300014	0.128223
				Right-Inf-Lat-Vent	50	0.9	0.0655372	0.054907	0.0547553	0.257944	-0.0420805	0.173155
				Right-Inf-Lat-Vent	50	1.2	0.0635922	0.0684386	-0.00648323	0.165932	-0.0705475	0.197732
				Right-Inf-Lat-Vent	50	1.5	0.0447841	0.0799956	-0.0626938	0.0986175	-0.112007	0.201575
				Right-Inf-Lat-Vent	50	1.8	0.0107826	0.0915042	-0.113338	0.0593243	-0.168566	0.190131
				Right-Inf-Lat-Vent	50	2.1	-0.0367323	0.105923	-0.158383	0.0342019	-0.244342	0.170878
				Right-Inf-Lat-Vent	50	2.4	-0.0960809	0.125696	-0.197829	0.0160893	-0.342445	0.150283
				Right-Inf-Lat-Vent	60	-2.4	-0.204713	0.0743616	0.178977	0.0235065	-0.350462	-0.0589641
				Right-Inf-Lat-Vent	60	-2.1	-0.152741	0.0633478	0.173238	0.0397276	-0.276903	-0.0285797
				Right-Inf-Lat-Vent	60	-1.8	-0.102741	0.0553326	0.166666	0.0615843	-0.211193	0.00571035
				Right-Inf-Lat-Vent	60	-1.5	-0.0549633	0.04866	0.15926	0.0889402	-0.150337	0.0404103
				Right-Inf-Lat-Vent	60	-1.2	-0.00965715	0.0417342	0.151021	0.152108	-0.0914563	0.072142
				Right-Inf-Lat-Vent	60	-0.9	0.032976	0.0342225	0.14211	0.214432	-0.0341002	0.100052
				Right-Inf-Lat-Vent	60	-0.6	0.0732238	0.0274394	0.134159	0.312175	0.0194425	0.127005
				Right-Inf-Lat-Vent	60	-0.3	0.108748	0.0250721	0.118415	0.407446	0.0596069	0.15789
				Right-Inf-Lat-Vent	60	0	0.121686	0.0274995	0.0431272	0.481087	0.0677873	0.175585
				Right-Inf-Lat-Vent	60	0.3	0.0973443	0.0253555	-0.0811402	0.456521	0.0476475	0.147041
				Right-Inf-Lat-Vent	60	0.6	0.0491955	0.0266182	-0.160496	0.388602	-0.00297624	0.101367
				Right-Inf-Lat-Vent	60	0.9	-0.00110604	0.0343702	-0.167672	0.257944	-0.0684716	0.0662595
				Right-Inf-Lat-Vent	60	1.2	-0.0492794	0.0435675	-0.160578	0.165932	-0.134672	0.036113
				Right-Inf-Lat-Vent	60	1.5	-0.0956723	0.0525324	-0.154643	0.0986175	-0.198636	0.00729123
				Right-Inf-Lat-Vent	60	1.8	-0.140471	0.0619666	-0.149329	0.0593243	-0.261926	-0.0190165
				Right-Inf-Lat-Vent	60	2.1	-0.183852	0.0736403	-0.144603	0.0342019	-0.328187	-0.0395169
				Right-Inf-Lat-Vent	60	2.4	-0.225991	0.089008	-0.140464	0.0160893	-0.400447	-0.0515354
				Right-Inf-Lat-Vent	70	-2.4	-0.404508	0.0781233	0.224851	0.0235065	-0.557629	-0.251386
				Right-Inf-Lat-Vent	70	-2.1	-0.338989	0.0661633	0.218397	0.0397276	-0.468669	-0.209309
				Right-Inf-Lat-Vent	70	-1.8	-0.275687	0.057514	0.211005	0.0615843	-0.388415	-0.16296
				Right-Inf-Lat-Vent	70	-1.5	-0.214885	0.0506472	0.202674	0.0889402	-0.314153	-0.115616
				Right-Inf-Lat-Vent	70	-1.2	-0.156863	0.0439828	0.193406	0.152108	-0.243069	-0.0706569
				Right-Inf-Lat-Vent	70	-0.9	-0.101854	0.0370543	0.183364	0.214432	-0.17448	-0.0292276
				Right-Inf-Lat-Vent	70	-0.6	-0.0496012	0.0306033	0.174176	0.312175	-0.109584	0.0103812
				Right-Inf-Lat-Vent	70	-0.3	-0.00139147	0.0268281	0.160699	0.407446	-0.0539745	0.0511915
				Right-Inf-Lat-Vent	70	0	0.0351357	0.0271268	0.121757	0.481087	-0.0180329	0.0883043
				Right-Inf-Lat-Vent	70	0.3	0.0571161	0.0251181	0.0732681	0.456521	0.00788465	0.106348
				Right-Inf-Lat-Vent	70	0.6	0.0692415	0.0268476	0.0404177	0.388602	0.0166201	0.121863
				Right-Inf-Lat-Vent	70	0.9	0.078902	0.0337342	0.0322017	0.257944	0.012783	0.145021
				Right-Inf-Lat-Vent	70	1.2	0.0878893	0.0421908	0.0299578	0.165932	0.00519539	0.170583
				Right-Inf-Lat-Vent	70	1.5	0.0961094	0.0515879	0.0274003	0.0986175	-0.00500284	0.197222
				Right-Inf-Lat-Vent	70	1.8	0.10363	0.0632175	0.0250675	0.0593243	-0.0202767	0.227536
				Right-Inf-Lat-Vent	70	2.1	0.110527	0.0788773	0.0229927	0.0342019	-0.0440719	0.265127
				Right-Inf-Lat-Vent	70	2.4	0.11688	0.0995069	0.0211757	0.0160893	-0.0781534	0.311914
				Right-Inf-Lat-Vent	80	-2.4	-0.428001	0.117476	0.151183	0.0235065	-0.658254	-0.197748
				Right-Inf-Lat-Vent	80	-2.1	-0.383319	0.100115	0.148941	0.0397276	-0.579543	-0.187094
				Right-Inf-Lat-Vent	80	-1.8	-0.339406	0.0876141	0.146374	0.0615843	-0.51113	-0.167683
				Right-Inf-Lat-Vent	80	-1.5	-0.296362	0.0779039	0.143481	0.0889402	-0.449054	-0.14367
				Right-Inf-Lat-Vent	80	-1.2	-0.254283	0.0686131	0.140263	0.152108	-0.388765	-0.119801
				Right-Inf-Lat-Vent	80	-0.9	-0.213219	0.0583658	0.136882	0.214432	-0.327615	-0.0988217
				Right-Inf-Lat-Vent	80	-0.6	-0.172728	0.0476423	0.134968	0.312175	-0.266107	-0.0793493
				Right-Inf-Lat-Vent	80	-0.3	-0.132413	0.0409217	0.134383	0.407446	-0.21262	-0.0522068
				Right-Inf-Lat-Vent	80	0	-0.0855047	0.0416001	0.156362	0.481087	-0.167041	-0.00396853
				Right-Inf-Lat-Vent	80	0.3	-0.0183658	0.0386927	0.223796	0.456521	-0.0942035	0.057472
				Right-Inf-Lat-Vent	80	0.6	0.0606652	0.0395861	0.263436	0.388602	-0.0169235	0.138254
				Right-Inf-Lat-Vent	80	0.9	0.138156	0.047519	0.258302	0.257944	0.0450187	0.231293
				Right-Inf-Lat-Vent	80	1.2	0.21217	0.0580761	0.246713	0.165932	0.0983407	0.325999
				Right-Inf-Lat-Vent	80	1.5	0.282867	0.0718432	0.235657	0.0986175	0.142054	0.42368
				Right-Inf-Lat-Vent	80	1.8	0.350568	0.0912704	0.225671	0.0593243	0.171678	0.529458
				Right-Inf-Lat-Vent	80	2.1	0.415605	0.11819	0.216789	0.0342019	0.183953	0.647257
				Right-Inf-Lat-Vent	80	2.4	0.478308	0.152875	0.209012	0.0160893	0.178674	0.777942

## Sheet: Fig3
Fig3-a																						Fig3-b1						Fig3-b2				Fig3-c
		lh_G_oc-temp_med-Parahip	lh_G_temporal_inf	lh_S_pericallosal	rh_G_Ins_lg_and_S_cent_ins	rh_G_pariet_inf-Supramar	rh_G_rectus	rh_G_subcallosal	rh_G_temp_sup-Plan_polar	rh_G_temporal_inf	rh_S_collat_transv_ant	rh_S_temporal_transverse	Left-Inf-Lat-Vent	Left-Thalamus-Proper	Left-Caudate	Left-Hippocampus	Left-Amygdala	Right-Putamen	Right-Hippocampus	Right-Amygdala				Standard.deviation	Proportion.of.Variance	Cumulative.Proportion			features	loading				consensuscluster
	lh_G_oc-temp_med-Parahip	1	0.290265	0.0997767	0.1366	0.146368	0.142193	0.0751857	0.264158	0.238506	0.27647	0.105366	0.166087	0.0720553	0.111489	0.192755	0.161935	0.0746826	0.169503	0.154707			PC1	1.92774	0.19559	0.19559			lh_G_oc-temp_med-Parahip	0.248946			Right.Hippocampus	1
	lh_G_temporal_inf	0.290265	1	0.055466	0.135133	0.314513	0.224351	0.0644398	0.195879	0.460871	0.2074	0.116309	0.202834	0.118076	0.0500991	0.205411	0.121595	0.00958215	0.177658	0.130014			PC2	1.35029	0.09596	0.29155			lh_G_temporal_inf	0.272287			Left.Inf.Lat.Vent	1
	lh_S_pericallosal	0.0997767	0.055466	1	0.0966114	-0.0414	0.0782267	0.0750278	0.0876843	-0.0230859	0.109334	0.0590584	0.127119	0.0709145	0.089657	0.110819	0.0554386	0.0909179	0.102104	0.046462			PC3	1.15746	0.07051	0.36206			lh_S_pericallosal	0.109333			Left.Hippocampus	1
	rh_G_Ins_lg_and_S_cent_ins	0.1366	0.135133	0.0966114	1	0.127205	0.106099	0.113664	0.236711	0.14912	0.120589	0.0898894	0.156956	0.135701	0.0831661	0.176395	0.124555	0.086088	0.193924	0.0918945			PC4	1.08578	0.06205	0.42411			rh_G_Ins_lg_and_S_cent_ins	0.204787			Left.Thalamus.Proper	2
	rh_G_pariet_inf-Supramar	0.146368	0.314513	-0.0414	0.127205	1	0.139421	0.0635979	0.140731	0.4717	0.16219	0.123733	0.141411	0.120994	0.00891156	0.146764	0.0801661	-0.0324602	0.138391	0.0784884			PC5	1.05593	0.05868	0.48279			rh_G_pariet_inf-Supramar	0.21733			Left.Caudate	2
	rh_G_rectus	0.142193	0.224351	0.0782267	0.106099	0.139421	1	0.122336	0.200589	0.202381	0.135169	0.0563655	0.095598	0.128785	0.101719	0.142163	0.0776842	0.0753529	0.10453	0.098065			PC6	1.00478	0.05314	0.53593			rh_G_rectus	0.193765			Right.Putamen	2
	rh_G_subcallosal	0.0751857	0.0644398	0.0750278	0.113664	0.0635979	0.122336	1	0.160353	0.0782306	0.0766821	0.0465263	0.132263	0.0615851	0.0978161	0.135597	0.0318415	0.0877473	0.124311	0.0730827			PC7	0.970677	0.04959	0.58552			rh_G_subcallosal	0.14054			Left.Amygdala	3
	rh_G_temp_sup-Plan_polar	0.264158	0.195879	0.0876843	0.236711	0.140731	0.200589	0.160353	1	0.212927	0.220605	0.0995057	0.102594	0.120988	0.107491	0.200775	0.128883	0.118367	0.234497	0.165999			PC8	0.941917	0.0467	0.63222			rh_G_temp_sup-Plan_polar	0.254805			Right.Amygdala	3
	rh_G_temporal_inf	0.238506	0.460871	-0.0230859	0.14912	0.4717	0.202381	0.0782306	0.212927	1	0.26294	0.0880689	0.21089	0.124418	0.021319	0.23639	0.10699	-0.0373096	0.225465	0.120935			PC9	0.928375	0.04536	0.67758			rh_G_temporal_inf	0.284246			lh_G_temporal_inf	4
	rh_S_collat_transv_ant	0.27647	0.2074	0.109334	0.120589	0.16219	0.135169	0.0766821	0.220605	0.26294	1	0.150753	0.140333	0.0844538	0.0749274	0.121726	0.11423	0.0913885	0.114684	0.113539			PC10	0.910966	0.04368	0.72125			rh_S_collat_transv_ant	0.219187			rh_G_pariet_inf.Supramar	4
	rh_S_temporal_transverse	0.105366	0.116309	0.0590584	0.0898894	0.123733	0.0563655	0.0465263	0.0995057	0.0880689	0.150753	1	0.109306	0.0564251	0.0470528	0.0724653	0.0216186	0.0382261	0.0692079	0.0279314			PC11	0.866576	0.03952	0.76078			rh_S_temporal_transverse	0.119759			rh_G_temporal_inf	4
	Left-Inf-Lat-Vent	0.166087	0.202834	0.127119	0.156956	0.141411	0.095598	0.132263	0.102594	0.21089	0.140333	0.109306	1	0.221877	0.027299	0.446458	0.104456	-0.0251698	0.374464	0.0869891			PC12	0.861839	0.03909	0.79987			Left-Inf-Lat-Vent	0.260292			lh_S_pericallosal	5
	Left-Thalamus-Proper	0.0720553	0.118076	0.0709145	0.135701	0.120994	0.128785	0.0615851	0.120988	0.124418	0.0844538	0.0564251	0.221877	1	0.374469	0.315359	0.115094	0.323187	0.269101	0.17863			PC13	0.820957	0.03547	0.83534			Left-Thalamus-Proper	0.248001			rh_G_rectus	5
	Left-Caudate	0.111489	0.0500991	0.089657	0.0831661	0.00891156	0.101719	0.0978161	0.107491	0.021319	0.0749274	0.0470528	0.027299	0.374469	1	0.183346	0.0988967	0.451828	0.177745	0.172739			PC14	0.78659	0.03256	0.86791			Left-Caudate	0.187909			rh_G_subcallosal	5
	Left-Hippocampus	0.192755	0.205411	0.110819	0.176395	0.146764	0.142163	0.135597	0.200775	0.23639	0.121726	0.0724653	0.446458	0.315359	0.183346	1	0.136071	0.133676	0.576303	0.260697			PC15	0.772718	0.03143	0.89933			Left-Hippocampus	0.334311			rh_G_Ins_lg_and_S_cent_ins	6
	Left-Amygdala	0.161935	0.121595	0.0554386	0.124555	0.0801661	0.0776842	0.0318415	0.128883	0.10699	0.11423	0.0216186	0.104456	0.115094	0.0988967	0.136071	1	0.141913	0.199553	0.303956			PC16	0.738358	0.02869	0.92803			Left-Amygdala	0.188142			rh_G_temp_sup.Plan_polar	6
	Right-Putamen	0.0746826	0.00958215	0.0909179	0.086088	-0.0324602	0.0753529	0.0877473	0.118367	-0.0373096	0.0913885	0.0382261	-0.0251698	0.323187	0.451828	0.133676	0.141913	1	0.117651	0.26651			PC17	0.709636	0.0265	0.95453			Right-Putamen	0.162995			rh_S_temporal_transverse	7
	Right-Hippocampus	0.169503	0.177658	0.102104	0.193924	0.138391	0.10453	0.124311	0.234497	0.225465	0.114684	0.0692079	0.374464	0.269101	0.177745	0.576303	0.199553	0.117651	1	0.290513			PC18	0.677862	0.02418	0.97872			Right-Hippocampus	0.324329			lh_G_oc.temp_med.Parahip	8
	Right-Amygdala	0.154707	0.130014	0.046462	0.0918945	0.0784884	0.098065	0.0730827	0.165999	0.120935	0.113539	0.0279314	0.0869891	0.17863	0.172739	0.260697	0.303956	0.26651	0.290513	1			PC19	0.635929	0.02128	1			Right-Amygdala	0.23211			rh_S_collat_transv_ant	8

## Sheet: Fig4
Fig4-a					Fig4-b
	apoe_status	apoe_statusF	res			apoe_statusO	age	estimate	se	derivative	w	apoe_statusF	.group
	1	carrier	-4.39148			0	35	0.0640201	0.0569726	-0.000263493	0.00106566	non-carrier	1
	1	carrier	-4.01454			0	40	0.0627026	0.0487801	-0.000263493	0.000938397	non-carrier	1
	1	carrier	-3.85147			0	45	0.0613852	0.0407822	-0.000263494	0.00119857	non-carrier	1
	1	carrier	-3.55169			0	50	0.0600677	0.0331199	-0.000263494	0.00532856	non-carrier	1
	1	carrier	-3.32912			0	55	0.0587502	0.0260907	-0.000263494	0.0180234	non-carrier	1
	1	carrier	-3.17552			0	60	0.0574328	0.0203614	-0.000263494	0.0335306	non-carrier	1
	1	carrier	-2.79481			0	65	0.0561153	0.0172772	-0.000263495	0.0447297	non-carrier	1
	1	carrier	-2.65492			0	70	0.0547978	0.0182339	-0.000263495	0.0418064	non-carrier	1
	1	carrier	-2.61422			0	75	0.0534803	0.0227268	-0.000263496	0.0289606	non-carrier	1
	1	carrier	-2.60545			0	80	0.0521629	0.029165	-0.000263496	0.0144762	non-carrier	1
	1	carrier	-2.57956			0	85	0.0508454	0.0365342	-0.000263496	0.00547655	non-carrier	1
	1	carrier	-2.57327			1	35	0.25657	0.076277	-0.0080465	0.00106566	carrier	2
	1	carrier	-2.5255			1	40	0.216337	0.065203	-0.0080465	0.000938397	carrier	2
	1	carrier	-2.50826			1	45	0.176105	0.054502	-0.0080465	0.00119857	carrier	2
	1	carrier	-2.43904			1	50	0.135872	0.0444443	-0.0080465	0.00532856	carrier	2
	1	carrier	-2.38189			1	55	0.0956398	0.0355796	-0.0080465	0.0180234	carrier	2
	1	carrier	-2.31667			1	60	0.0554073	0.0290225	-0.0080465	0.0335306	carrier	2
	1	carrier	-2.31374			1	65	0.0151748	0.0265424	-0.0080465	0.0447297	carrier	2
	1	carrier	-2.24838			1	70	-0.0250577	0.0291972	-0.0080465	0.0418064	carrier	2
	1	carrier	-2.24193			1	75	-0.0652902	0.0358642	-0.0080465	0.0289606	carrier	2
	1	carrier	-2.22346			1	80	-0.105523	0.0447861	-0.0080465	0.0144762	carrier	2
	1	carrier	-2.15745			1	85	-0.145755	0.0548738	-0.0080465	0.00547655	carrier	2
	1	carrier	-2.11111
	1	carrier	-2.08827
	1	carrier	-2.05799
	1	carrier	-2.05372
	1	carrier	-2.01833
	1	carrier	-2.01713
	1	carrier	-2.00201
	1	carrier	-1.99354
	1	carrier	-1.95667
	1	carrier	-1.91983
	1	carrier	-1.89879
	1	carrier	-1.8861
	1	carrier	-1.84493
	1	carrier	-1.84258
	1	carrier	-1.84069
	1	carrier	-1.7908
	1	carrier	-1.77147
	1	carrier	-1.76744
	1	carrier	-1.72171
	1	carrier	-1.71726
	1	carrier	-1.7118
	1	carrier	-1.69955
	1	carrier	-1.68765
	1	carrier	-1.67682
	1	carrier	-1.67369
	1	carrier	-1.67143
	1	carrier	-1.66884
	1	carrier	-1.66001
	1	carrier	-1.65555
	1	carrier	-1.65086
	1	carrier	-1.63467
	1	carrier	-1.61859
	1	carrier	-1.6013
	1	carrier	-1.60043
	1	carrier	-1.59119
	1	carrier	-1.58863
	1	carrier	-1.5792
	1	carrier	-1.5662
	1	carrier	-1.55154
	1	carrier	-1.54139
	1	carrier	-1.49463
	1	carrier	-1.48392
	1	carrier	-1.48268
	1	carrier	-1.46185
	1	carrier	-1.44681
	1	carrier	-1.43515
	1	carrier	-1.41447
	1	carrier	-1.39913
	1	carrier	-1.3878
	1	carrier	-1.36076
	1	carrier	-1.33952
	1	carrier	-1.33322
	1	carrier	-1.32563
	1	carrier	-1.31995
	1	carrier	-1.31337
	1	carrier	-1.30699
	1	carrier	-1.30212
	1	carrier	-1.28931
	1	carrier	-1.28318
	1	carrier	-1.28275
	1	carrier	-1.28024
	1	carrier	-1.27979
	1	carrier	-1.26599
	1	carrier	-1.25915
	1	carrier	-1.25886
	1	carrier	-1.25005
	1	carrier	-1.25004
	1	carrier	-1.24221
	1	carrier	-1.24094
	1	carrier	-1.22751
	1	carrier	-1.21909
	1	carrier	-1.21702
	1	carrier	-1.21087
	1	carrier	-1.19837
	1	carrier	-1.19013
	1	carrier	-1.18771
	1	carrier	-1.18114
	1	carrier	-1.17574
	1	carrier	-1.16538
	1	carrier	-1.16137
	1	carrier	-1.15893
	1	carrier	-1.1542
	1	carrier	-1.13817
	1	carrier	-1.13252
	1	carrier	-1.13132
	1	carrier	-1.12366
	1	carrier	-1.11453
	1	carrier	-1.10294
	1	carrier	-1.09068
	1	carrier	-1.08678
	1	carrier	-1.08654
	1	carrier	-1.08567
	1	carrier	-1.08488
	1	carrier	-1.07609
	1	carrier	-1.07591
	1	carrier	-1.07113
	1	carrier	-1.06898
	1	carrier	-1.06312
	1	carrier	-1.0539
	1	carrier	-1.05042
	1	carrier	-1.04647
	1	carrier	-1.0448
	1	carrier	-1.03674
	1	carrier	-1.0308
	1	carrier	-1.02836
	1	carrier	-1.00094
	1	carrier	-0.989631
	1	carrier	-0.989281
	1	carrier	-0.98866
	1	carrier	-0.984059
	1	carrier	-0.981475
	1	carrier	-0.977749
	1	carrier	-0.9706
	1	carrier	-0.969466
	1	carrier	-0.958891
	1	carrier	-0.957348
	1	carrier	-0.955825
	1	carrier	-0.954964
	1	carrier	-0.952822
	1	carrier	-0.938552
	1	carrier	-0.93256
	1	carrier	-0.931461
	1	carrier	-0.91834
	1	carrier	-0.918264
	1	carrier	-0.91572
	1	carrier	-0.913496
	1	carrier	-0.912025
	1	carrier	-0.907436
	1	carrier	-0.90708
	1	carrier	-0.902703
	1	carrier	-0.899155
	1	carrier	-0.895728
	1	carrier	-0.891779
	1	carrier	-0.886595
	1	carrier	-0.871468
	1	carrier	-0.870857
	1	carrier	-0.870007
	1	carrier	-0.868335
	1	carrier	-0.862222
	1	carrier	-0.859751
	1	carrier	-0.859104
	1	carrier	-0.857799
	1	carrier	-0.856365
	1	carrier	-0.856287
	1	carrier	-0.855108
	1	carrier	-0.851053
	1	carrier	-0.849993
	1	carrier	-0.8478
	1	carrier	-0.845436
	1	carrier	-0.842585
	1	carrier	-0.841094
	1	carrier	-0.838018
	1	carrier	-0.836512
	1	carrier	-0.832758
	1	carrier	-0.8199
	1	carrier	-0.814293
	1	carrier	-0.812813
	1	carrier	-0.803213
	1	carrier	-0.802445
	1	carrier	-0.790959
	1	carrier	-0.784333
	1	carrier	-0.778108
	1	carrier	-0.77602
	1	carrier	-0.772707
	1	carrier	-0.77176
	1	carrier	-0.765363
	1	carrier	-0.765055
	1	carrier	-0.763989
	1	carrier	-0.759911
	1	carrier	-0.753155
	1	carrier	-0.746602
	1	carrier	-0.745173
	1	carrier	-0.734064
	1	carrier	-0.732296
	1	carrier	-0.726557
	1	carrier	-0.723992
	1	carrier	-0.714696
	1	carrier	-0.713636
	1	carrier	-0.713342
	1	carrier	-0.712153
	1	carrier	-0.702922
	1	carrier	-0.698348
	1	carrier	-0.684766
	1	carrier	-0.670787
	1	carrier	-0.668856
	1	carrier	-0.668076
	1	carrier	-0.663617
	1	carrier	-0.661816
	1	carrier	-0.660738
	1	carrier	-0.660428
	1	carrier	-0.658627
	1	carrier	-0.658332
	1	carrier	-0.655544
	1	carrier	-0.649708
	1	carrier	-0.644831
	1	carrier	-0.642763
	1	carrier	-0.629176
	1	carrier	-0.625154
	1	carrier	-0.623117
	1	carrier	-0.620571
	1	carrier	-0.615353
	1	carrier	-0.606264
	1	carrier	-0.605161
	1	carrier	-0.594342
	1	carrier	-0.584954
	1	carrier	-0.58253
	1	carrier	-0.580173
	1	carrier	-0.579897
	1	carrier	-0.575702
	1	carrier	-0.572836
	1	carrier	-0.566608
	1	carrier	-0.56607
	1	carrier	-0.561801
	1	carrier	-0.560452
	1	carrier	-0.555044
	1	carrier	-0.553844
	1	carrier	-0.548293
	1	carrier	-0.545997
	1	carrier	-0.545256
	1	carrier	-0.535727
	1	carrier	-0.533954
	1	carrier	-0.532973
	1	carrier	-0.532842
	1	carrier	-0.525549
	1	carrier	-0.525294
	1	carrier	-0.522557
	1	carrier	-0.521055
	1	carrier	-0.52018
	1	carrier	-0.518469
	1	carrier	-0.515949
	1	carrier	-0.511956
	1	carrier	-0.508919
	1	carrier	-0.508688
	1	carrier	-0.508196
	1	carrier	-0.505718
	1	carrier	-0.503388
	1	carrier	-0.502832
	1	carrier	-0.500547
	1	carrier	-0.49825
	1	carrier	-0.49804
	1	carrier	-0.496466
	1	carrier	-0.495856
	1	carrier	-0.494296
	1	carrier	-0.493199
	1	carrier	-0.492892
	1	carrier	-0.492526
	1	carrier	-0.490823
	1	carrier	-0.488027
	1	carrier	-0.487673
	1	carrier	-0.484148
	1	carrier	-0.483349
	1	carrier	-0.480445
	1	carrier	-0.47941
	1	carrier	-0.477107
	1	carrier	-0.47496
	1	carrier	-0.473734
	1	carrier	-0.472364
	1	carrier	-0.471251
	1	carrier	-0.470161
	1	carrier	-0.466267
	1	carrier	-0.466113
	1	carrier	-0.461109
	1	carrier	-0.459894
	1	carrier	-0.459377
	1	carrier	-0.457725
	1	carrier	-0.456988
	1	carrier	-0.456551
	1	carrier	-0.455641
	1	carrier	-0.455308
	1	carrier	-0.455119
	1	carrier	-0.454377
	1	carrier	-0.452302
	1	carrier	-0.449135
	1	carrier	-0.448587
	1	carrier	-0.439437
	1	carrier	-0.435627
	1	carrier	-0.435507
	1	carrier	-0.435261
	1	carrier	-0.424594
	1	carrier	-0.421183
	1	carrier	-0.417087
	1	carrier	-0.415125
	1	carrier	-0.413466
	1	carrier	-0.412156
	1	carrier	-0.40907
	1	carrier	-0.40882
	1	carrier	-0.405891
	1	carrier	-0.405329
	1	carrier	-0.401589
	1	carrier	-0.401324
	1	carrier	-0.395021
	1	carrier	-0.393717
	1	carrier	-0.381335
	1	carrier	-0.380528
	1	carrier	-0.378467
	1	carrier	-0.376744
	1	carrier	-0.371792
	1	carrier	-0.367564
	1	carrier	-0.364119
	1	carrier	-0.361725
	1	carrier	-0.353728
	1	carrier	-0.351777
	1	carrier	-0.346547
	1	carrier	-0.340895
	1	carrier	-0.336933
	1	carrier	-0.333587
	1	carrier	-0.332265
	1	carrier	-0.331536
	1	carrier	-0.330895
	1	carrier	-0.328863
	1	carrier	-0.327951
	1	carrier	-0.327548
	1	carrier	-0.324038
	1	carrier	-0.319246
	1	carrier	-0.317664
	1	carrier	-0.317077
	1	carrier	-0.310748
	1	carrier	-0.309166
	1	carrier	-0.302616
	1	carrier	-0.297767
	1	carrier	-0.296719
	1	carrier	-0.28804
	1	carrier	-0.284574
	1	carrier	-0.274313
	1	carrier	-0.273925
	1	carrier	-0.273274
	1	carrier	-0.265677
	1	carrier	-0.265182
	1	carrier	-0.263493
	1	carrier	-0.26245
	1	carrier	-0.262281
	1	carrier	-0.261386
	1	carrier	-0.253977
	1	carrier	-0.251039
	1	carrier	-0.249227
	1	carrier	-0.24876
	1	carrier	-0.247654
	1	carrier	-0.246005
	1	carrier	-0.236674
	1	carrier	-0.233242
	1	carrier	-0.229095
	1	carrier	-0.227487
	1	carrier	-0.227437
	1	carrier	-0.226915
	1	carrier	-0.224446
	1	carrier	-0.222511
	1	carrier	-0.222296
	1	carrier	-0.219495
	1	carrier	-0.216294
	1	carrier	-0.215251
	1	carrier	-0.20441
	1	carrier	-0.203308
	1	carrier	-0.197717
	1	carrier	-0.197383
	1	carrier	-0.196451
	1	carrier	-0.193693
	1	carrier	-0.185609
	1	carrier	-0.184496
	1	carrier	-0.182298
	1	carrier	-0.173832
	1	carrier	-0.16354
	1	carrier	-0.160441
	1	carrier	-0.156704
	1	carrier	-0.155552
	1	carrier	-0.152866
	1	carrier	-0.148624
	1	carrier	-0.146963
	1	carrier	-0.14553
	1	carrier	-0.14501
	1	carrier	-0.139139
	1	carrier	-0.134776
	1	carrier	-0.131205
	1	carrier	-0.13003
	1	carrier	-0.127165
	1	carrier	-0.124906
	1	carrier	-0.121753
	1	carrier	-0.12157
	1	carrier	-0.120656
	1	carrier	-0.120636
	1	carrier	-0.119918
	1	carrier	-0.118941
	1	carrier	-0.117758
	1	carrier	-0.117054
	1	carrier	-0.116832
	1	carrier	-0.116709
	1	carrier	-0.116638
	1	carrier	-0.116352
	1	carrier	-0.115683
	1	carrier	-0.115329
	1	carrier	-0.115108
	1	carrier	-0.114788
	1	carrier	-0.114504
	1	carrier	-0.113201
	1	carrier	-0.111243
	1	carrier	-0.110245
	1	carrier	-0.109283
	1	carrier	-0.109056
	1	carrier	-0.108373
	1	carrier	-0.108228
	1	carrier	-0.107362
	1	carrier	-0.106746
	1	carrier	-0.106534
	1	carrier	-0.105252
	1	carrier	-0.105226
	1	carrier	-0.104304
	1	carrier	-0.104302
	1	carrier	-0.103765
	1	carrier	-0.101868
	1	carrier	-0.101868
	1	carrier	-0.101836
	1	carrier	-0.101386
	1	carrier	-0.101271
	1	carrier	-0.101246
	1	carrier	-0.101084
	1	carrier	-0.100957
	1	carrier	-0.100888
	1	carrier	-0.100866
	1	carrier	-0.100714
	1	carrier	-0.100662
	1	carrier	-0.100624
	1	carrier	-0.0999999
	1	carrier	-0.0995895
	1	carrier	-0.0987065
	1	carrier	-0.0982408
	1	carrier	-0.0970364
	1	carrier	-0.0966735
	1	carrier	-0.0964921
	1	carrier	-0.0959039
	1	carrier	-0.0955205
	1	carrier	-0.0942945
	1	carrier	-0.0934335
	1	carrier	-0.0929391
	1	carrier	-0.0927138
	1	carrier	-0.0926643
	1	carrier	-0.0926314
	1	carrier	-0.0917809
	1	carrier	-0.0913184
	1	carrier	-0.0906454
	1	carrier	-0.089921
	1	carrier	-0.0898853
	1	carrier	-0.0882003
	1	carrier	-0.086548
	1	carrier	-0.0856392
	1	carrier	-0.0844853
	1	carrier	-0.0839562
	1	carrier	-0.0816691
	1	carrier	-0.0807614
	1	carrier	-0.0804139
	1	carrier	-0.0803139
	1	carrier	-0.078441
	1	carrier	-0.0773233
	1	carrier	-0.0764166
	1	carrier	-0.0761637
	1	carrier	-0.0760153
	1	carrier	-0.0757044
	1	carrier	-0.0734353
	1	carrier	-0.0701073
	1	carrier	-0.0685741
	1	carrier	-0.0649497
	1	carrier	-0.0633123
	1	carrier	-0.0631145
	1	carrier	-0.0611033
	1	carrier	-0.0572894
	1	carrier	-0.0543472
	1	carrier	-0.0516108
	1	carrier	-0.0500354
	1	carrier	-0.0495953
	1	carrier	-0.0474508
	1	carrier	-0.0455096
	1	carrier	-0.0453044
	1	carrier	-0.0383602
	1	carrier	-0.0374873
	1	carrier	-0.0371524
	1	carrier	-0.0352326
	1	carrier	-0.0313606
	1	carrier	-0.0286475
	1	carrier	-0.0181807
	1	carrier	-0.0111546
	1	carrier	-0.00516998
	1	carrier	-0.00267864
	1	carrier	-0.00135602
	1	carrier	0.000982645
	1	carrier	0.00154438
	1	carrier	0.00238485
	1	carrier	0.00485526
	1	carrier	0.0060437
	1	carrier	0.0126744
	1	carrier	0.0222485
	1	carrier	0.0264796
	1	carrier	0.0279493
	1	carrier	0.0292813
	1	carrier	0.0310015
	1	carrier	0.0312697
	1	carrier	0.0314289
	1	carrier	0.0314612
	1	carrier	0.0328206
	1	carrier	0.0429962
	1	carrier	0.0430423
	1	carrier	0.0438535
	1	carrier	0.0439142
	1	carrier	0.0459048
	1	carrier	0.0548924
	1	carrier	0.0610815
	1	carrier	0.0650736
	1	carrier	0.0659631
	1	carrier	0.0712731
	1	carrier	0.0737304
	1	carrier	0.0738552
	1	carrier	0.0739184
	1	carrier	0.0795506
	1	carrier	0.0801357
	1	carrier	0.0804506
	1	carrier	0.08176
	1	carrier	0.0818668
	1	carrier	0.0828186
	1	carrier	0.0869462
	1	carrier	0.0888256
	1	carrier	0.0909925
	1	carrier	0.0916091
	1	carrier	0.092784
	1	carrier	0.10297
	1	carrier	0.114522
	1	carrier	0.11775
	1	carrier	0.129563
	1	carrier	0.129715
	1	carrier	0.130321
	1	carrier	0.133206
	1	carrier	0.134859
	1	carrier	0.136301
	1	carrier	0.139789
	1	carrier	0.147416
	1	carrier	0.149958
	1	carrier	0.160465
	1	carrier	0.163008
	1	carrier	0.163091
	1	carrier	0.168894
	1	carrier	0.171138
	1	carrier	0.175497
	1	carrier	0.17609
	1	carrier	0.180822
	1	carrier	0.18135
	1	carrier	0.187481
	1	carrier	0.191346
	1	carrier	0.192914
	1	carrier	0.19605
	1	carrier	0.200155
	1	carrier	0.204972
	1	carrier	0.205455
	1	carrier	0.20719
	1	carrier	0.210968
	1	carrier	0.21138
	1	carrier	0.216332
	1	carrier	0.216612
	1	carrier	0.21852
	1	carrier	0.219252
	1	carrier	0.219944
	1	carrier	0.221474
	1	carrier	0.222214
	1	carrier	0.222432
	1	carrier	0.222785
	1	carrier	0.226807
	1	carrier	0.228459
	1	carrier	0.233325
	1	carrier	0.237624
	1	carrier	0.23865
	1	carrier	0.242268
	1	carrier	0.245568
	1	carrier	0.247908
	1	carrier	0.253084
	1	carrier	0.254409
	1	carrier	0.25508
	1	carrier	0.256651
	1	carrier	0.265049
	1	carrier	0.270487
	1	carrier	0.271315
	1	carrier	0.27267
	1	carrier	0.275524
	1	carrier	0.275538
	1	carrier	0.275608
	1	carrier	0.275987
	1	carrier	0.276016
	1	carrier	0.277109
	1	carrier	0.277301
	1	carrier	0.278278
	1	carrier	0.281703
	1	carrier	0.284647
	1	carrier	0.285305
	1	carrier	0.286636
	1	carrier	0.287529
	1	carrier	0.287585
	1	carrier	0.287752
	1	carrier	0.288177
	1	carrier	0.289434
	1	carrier	0.289881
	1	carrier	0.292341
	1	carrier	0.292624
	1	carrier	0.293392
	1	carrier	0.294019
	1	carrier	0.294514
	1	carrier	0.295323
	1	carrier	0.295687
	1	carrier	0.295687
	1	carrier	0.295715
	1	carrier	0.295864
	1	carrier	0.297302
	1	carrier	0.297663
	1	carrier	0.298441
	1	carrier	0.299534
	1	carrier	0.301543
	1	carrier	0.30212
	1	carrier	0.302893
	1	carrier	0.304887
	1	carrier	0.30489
	1	carrier	0.308079
	1	carrier	0.31192
	1	carrier	0.313361
	1	carrier	0.314126
	1	carrier	0.315075
	1	carrier	0.316876
	1	carrier	0.319014
	1	carrier	0.319057
	1	carrier	0.319225
	1	carrier	0.319856
	1	carrier	0.320984
	1	carrier	0.32189
	1	carrier	0.322578
	1	carrier	0.322954
	1	carrier	0.324109
	1	carrier	0.331555
	1	carrier	0.333124
	1	carrier	0.336482
	1	carrier	0.341763
	1	carrier	0.344198
	1	carrier	0.346891
	1	carrier	0.349076
	1	carrier	0.353015
	1	carrier	0.357336
	1	carrier	0.362847
	1	carrier	0.364352
	1	carrier	0.36677
	1	carrier	0.367816
	1	carrier	0.368937
	1	carrier	0.371618
	1	carrier	0.371971
	1	carrier	0.374563
	1	carrier	0.378601
	1	carrier	0.382107
	1	carrier	0.385296
	1	carrier	0.38798
	1	carrier	0.388296
	1	carrier	0.390806
	1	carrier	0.390965
	1	carrier	0.39746
	1	carrier	0.398128
	1	carrier	0.398947
	1	carrier	0.404825
	1	carrier	0.413091
	1	carrier	0.418092
	1	carrier	0.419958
	1	carrier	0.421326
	1	carrier	0.422349
	1	carrier	0.427708
	1	carrier	0.429048
	1	carrier	0.432696
	1	carrier	0.433228
	1	carrier	0.441975
	1	carrier	0.445119
	1	carrier	0.447604
	1	carrier	0.449924
	1	carrier	0.453557
	1	carrier	0.455479
	1	carrier	0.456666
	1	carrier	0.458669
	1	carrier	0.459886
	1	carrier	0.465182
	1	carrier	0.469997
	1	carrier	0.470207
	1	carrier	0.471337
	1	carrier	0.471511
	1	carrier	0.472857
	1	carrier	0.47498
	1	carrier	0.482147
	1	carrier	0.483791
	1	carrier	0.486465
	1	carrier	0.48923
	1	carrier	0.494219
	1	carrier	0.496875
	1	carrier	0.498534
	1	carrier	0.500924
	1	carrier	0.509866
	1	carrier	0.514369
	1	carrier	0.519205
	1	carrier	0.527818
	1	carrier	0.529014
	1	carrier	0.530108
	1	carrier	0.532062
	1	carrier	0.532158
	1	carrier	0.532827
	1	carrier	0.541166
	1	carrier	0.561888
	1	carrier	0.569122
	1	carrier	0.570274
	1	carrier	0.573276
	1	carrier	0.576435
	1	carrier	0.595185
	1	carrier	0.597252
	1	carrier	0.600651
	1	carrier	0.605349
	1	carrier	0.605616
	1	carrier	0.605741
	1	carrier	0.608212
	1	carrier	0.614165
	1	carrier	0.614389
	1	carrier	0.615098
	1	carrier	0.61575
	1	carrier	0.617305
	1	carrier	0.617871
	1	carrier	0.62446
	1	carrier	0.625104
	1	carrier	0.627509
	1	carrier	0.633344
	1	carrier	0.636094
	1	carrier	0.636293
	1	carrier	0.637783
	1	carrier	0.63816
	1	carrier	0.642076
	1	carrier	0.645664
	1	carrier	0.648942
	1	carrier	0.651808
	1	carrier	0.653242
	1	carrier	0.663981
	1	carrier	0.665359
	1	carrier	0.665926
	1	carrier	0.672033
	1	carrier	0.679187
	1	carrier	0.683374
	1	carrier	0.686701
	1	carrier	0.687296
	1	carrier	0.690829
	1	carrier	0.691796
	1	carrier	0.69526
	1	carrier	0.695366
	1	carrier	0.696133
	1	carrier	0.698521
	1	carrier	0.700281
	1	carrier	0.701007
	1	carrier	0.703121
	1	carrier	0.706752
	1	carrier	0.708182
	1	carrier	0.710809
	1	carrier	0.712737
	1	carrier	0.715018
	1	carrier	0.72355
	1	carrier	0.723655
	1	carrier	0.724686
	1	carrier	0.726883
	1	carrier	0.731189
	1	carrier	0.73622
	1	carrier	0.737774
	1	carrier	0.738684
	1	carrier	0.740754
	1	carrier	0.741083
	1	carrier	0.741593
	1	carrier	0.744032
	1	carrier	0.746641
	1	carrier	0.750718
	1	carrier	0.754444
	1	carrier	0.755559
	1	carrier	0.759515
	1	carrier	0.766374
	1	carrier	0.778048
	1	carrier	0.781624
	1	carrier	0.809063
	1	carrier	0.812375
	1	carrier	0.813621
	1	carrier	0.818142
	1	carrier	0.831252
	1	carrier	0.831941
	1	carrier	0.835518
	1	carrier	0.837165
	1	carrier	0.845845
	1	carrier	0.847791
	1	carrier	0.849685
	1	carrier	0.853521
	1	carrier	0.858906
	1	carrier	0.863107
	1	carrier	0.863718
	1	carrier	0.868793
	1	carrier	0.869824
	1	carrier	0.87333
	1	carrier	0.87517
	1	carrier	0.876799
	1	carrier	0.878778
	1	carrier	0.882302
	1	carrier	0.887407
	1	carrier	0.893702
	1	carrier	0.906865
	1	carrier	0.912759
	1	carrier	0.914259
	1	carrier	0.918135
	1	carrier	0.930823
	1	carrier	0.932906
	1	carrier	0.945494
	1	carrier	0.968981
	1	carrier	0.976961
	1	carrier	0.97847
	1	carrier	0.982558
	1	carrier	0.990073
	1	carrier	0.997645
	1	carrier	1.00125
	1	carrier	1.00885
	1	carrier	1.01325
	1	carrier	1.01837
	1	carrier	1.01864
	1	carrier	1.02235
	1	carrier	1.03026
	1	carrier	1.03932
	1	carrier	1.04128
	1	carrier	1.04134
	1	carrier	1.04808
	1	carrier	1.05036
	1	carrier	1.0504
	1	carrier	1.0594
	1	carrier	1.07362
	1	carrier	1.07704
	1	carrier	1.07961
	1	carrier	1.0852
	1	carrier	1.08623
	1	carrier	1.08934
	1	carrier	1.09353
	1	carrier	1.09486
	1	carrier	1.09508
	1	carrier	1.10277
	1	carrier	1.1252
	1	carrier	1.12805
	1	carrier	1.14615
	1	carrier	1.14681
	1	carrier	1.15246
	1	carrier	1.15296
	1	carrier	1.15359
	1	carrier	1.16577
	1	carrier	1.1669
	1	carrier	1.16712
	1	carrier	1.17097
	1	carrier	1.17495
	1	carrier	1.18824
	1	carrier	1.20158
	1	carrier	1.20695
	1	carrier	1.27404
	1	carrier	1.27649
	1	carrier	1.30167
	1	carrier	1.30871
	1	carrier	1.31289
	1	carrier	1.32108
	1	carrier	1.35649
	1	carrier	1.36056
	1	carrier	1.36461
	1	carrier	1.37145
	1	carrier	1.38905
	1	carrier	1.41552
	1	carrier	1.4305
	1	carrier	1.43907
	1	carrier	1.49349
	1	carrier	1.53338
	1	carrier	1.5338
	1	carrier	1.53396
	1	carrier	1.54105
	1	carrier	1.54714
	1	carrier	1.55824
	1	carrier	1.55941
	1	carrier	1.56837
	1	carrier	1.56921
	1	carrier	1.57621
	1	carrier	1.59033
	1	carrier	1.6045
	1	carrier	1.60957
	1	carrier	1.62797
	1	carrier	1.63589
	1	carrier	1.64904
	1	carrier	1.68469
	1	carrier	1.71978
	1	carrier	1.74772
	1	carrier	1.76664
	1	carrier	1.77014
	1	carrier	1.77117
	1	carrier	1.78655
	1	carrier	1.79931
	1	carrier	1.80342
	1	carrier	1.81394
	1	carrier	1.84887
	1	carrier	1.86122
	1	carrier	1.86356
	1	carrier	1.87066
	1	carrier	1.87109
	1	carrier	1.90077
	1	carrier	1.90609
	1	carrier	1.91109
	1	carrier	1.92079
	1	carrier	1.93672
	1	carrier	2.02458
	1	carrier	2.05878
	1	carrier	2.07378
	1	carrier	2.16199
	1	carrier	2.17893
	1	carrier	2.19007
	1	carrier	2.29285
	1	carrier	2.29844
	1	carrier	2.32974
	1	carrier	2.50076
	1	carrier	2.50592
	1	carrier	2.52204
	1	carrier	2.6066
	1	carrier	2.67587
	1	carrier	2.68213
	1	carrier	2.73101
	1	carrier	2.75067
	1	carrier	2.82785
	1	carrier	2.97377
	1	carrier	3.02285
	1	carrier	3.13207
	1	carrier	3.1437
	1	carrier	3.16494
	1	carrier	3.1836
	1	carrier	3.31051
	1	carrier	3.60745
	1	carrier	3.60808
	1	carrier	3.79517
	1	carrier	3.92015
	1	carrier	4.03382
	0	non-carrier	-4.30231
	0	non-carrier	-3.95143
	0	non-carrier	-3.92237
	0	non-carrier	-3.78299
	0	non-carrier	-3.75408
	0	non-carrier	-3.50962
	0	non-carrier	-3.34491
	0	non-carrier	-3.2484
	0	non-carrier	-3.04074
	0	non-carrier	-3.02129
	0	non-carrier	-3.01858
	0	non-carrier	-3.01581
	0	non-carrier	-2.99747
	0	non-carrier	-2.99373
	0	non-carrier	-2.90436
	0	non-carrier	-2.8959
	0	non-carrier	-2.84368
	0	non-carrier	-2.79607
	0	non-carrier	-2.70757
	0	non-carrier	-2.6945
	0	non-carrier	-2.68059
	0	non-carrier	-2.65514
	0	non-carrier	-2.60391
	0	non-carrier	-2.56688
	0	non-carrier	-2.56341
	0	non-carrier	-2.56138
	0	non-carrier	-2.54386
	0	non-carrier	-2.5381
	0	non-carrier	-2.53031
	0	non-carrier	-2.47484
	0	non-carrier	-2.43235
	0	non-carrier	-2.41393
	0	non-carrier	-2.41315
	0	non-carrier	-2.37092
	0	non-carrier	-2.36706
	0	non-carrier	-2.3581
	0	non-carrier	-2.34899
	0	non-carrier	-2.33435
	0	non-carrier	-2.32447
	0	non-carrier	-2.31509
	0	non-carrier	-2.3129
	0	non-carrier	-2.29336
	0	non-carrier	-2.27395
	0	non-carrier	-2.17924
	0	non-carrier	-2.17111
	0	non-carrier	-2.1589
	0	non-carrier	-2.15473
	0	non-carrier	-2.13209
	0	non-carrier	-2.12734
	0	non-carrier	-2.11986
	0	non-carrier	-2.11885
	0	non-carrier	-2.11744
	0	non-carrier	-2.11191
	0	non-carrier	-2.11081
	0	non-carrier	-2.07901
	0	non-carrier	-2.06129
	0	non-carrier	-2.0428
	0	non-carrier	-2.02292
	0	non-carrier	-2.02143
	0	non-carrier	-2.018
	0	non-carrier	-2.01758
	0	non-carrier	-2.00816
	0	non-carrier	-1.99371
	0	non-carrier	-1.99177
	0	non-carrier	-1.99104
	0	non-carrier	-1.98375
	0	non-carrier	-1.98281
	0	non-carrier	-1.9828
	0	non-carrier	-1.97323
	0	non-carrier	-1.96292
	0	non-carrier	-1.96115
	0	non-carrier	-1.94328
	0	non-carrier	-1.93575
	0	non-carrier	-1.92225
	0	non-carrier	-1.90724
	0	non-carrier	-1.90354
	0	non-carrier	-1.89651
	0	non-carrier	-1.87432
	0	non-carrier	-1.82137
	0	non-carrier	-1.819
	0	non-carrier	-1.81891
	0	non-carrier	-1.8188
	0	non-carrier	-1.8188
	0	non-carrier	-1.81412
	0	non-carrier	-1.81015
	0	non-carrier	-1.80613
	0	non-carrier	-1.78881
	0	non-carrier	-1.78309
	0	non-carrier	-1.76826
	0	non-carrier	-1.75276
	0	non-carrier	-1.7522
	0	non-carrier	-1.71775
	0	non-carrier	-1.71711
	0	non-carrier	-1.71292
	0	non-carrier	-1.70946
	0	non-carrier	-1.70087
	0	non-carrier	-1.69263
	0	non-carrier	-1.6843
	0	non-carrier	-1.68232
	0	non-carrier	-1.67507
	0	non-carrier	-1.67337
	0	non-carrier	-1.66883
	0	non-carrier	-1.66323
	0	non-carrier	-1.65427
	0	non-carrier	-1.63559
	0	non-carrier	-1.63475
	0	non-carrier	-1.63025
	0	non-carrier	-1.62902
	0	non-carrier	-1.61522
	0	non-carrier	-1.61369
	0	non-carrier	-1.61334
	0	non-carrier	-1.604
	0	non-carrier	-1.5962
	0	non-carrier	-1.5938
	0	non-carrier	-1.59063
	0	non-carrier	-1.58326
	0	non-carrier	-1.58192
	0	non-carrier	-1.56807
	0	non-carrier	-1.5622
	0	non-carrier	-1.55997
	0	non-carrier	-1.55658
	0	non-carrier	-1.55213
	0	non-carrier	-1.55024
	0	non-carrier	-1.54976
	0	non-carrier	-1.54808
	0	non-carrier	-1.54431
	0	non-carrier	-1.54236
	0	non-carrier	-1.52848
	0	non-carrier	-1.52594
	0	non-carrier	-1.52579
	0	non-carrier	-1.52501
	0	non-carrier	-1.52285
	0	non-carrier	-1.52192
	0	non-carrier	-1.51217
	0	non-carrier	-1.50068
	0	non-carrier	-1.48878
	0	non-carrier	-1.48576
	0	non-carrier	-1.4784
	0	non-carrier	-1.47758
	0	non-carrier	-1.46716
	0	non-carrier	-1.46108
	0	non-carrier	-1.44818
	0	non-carrier	-1.44229
	0	non-carrier	-1.43267
	0	non-carrier	-1.42104
	0	non-carrier	-1.41786
	0	non-carrier	-1.40704
	0	non-carrier	-1.40476
	0	non-carrier	-1.39443
	0	non-carrier	-1.38235
	0	non-carrier	-1.37045
	0	non-carrier	-1.36891
	0	non-carrier	-1.3687
	0	non-carrier	-1.36398
	0	non-carrier	-1.35869
	0	non-carrier	-1.35046
	0	non-carrier	-1.348
	0	non-carrier	-1.34758
	0	non-carrier	-1.33459
	0	non-carrier	-1.32947
	0	non-carrier	-1.32507
	0	non-carrier	-1.31924
	0	non-carrier	-1.31636
	0	non-carrier	-1.31529
	0	non-carrier	-1.31454
	0	non-carrier	-1.31439
	0	non-carrier	-1.31063
	0	non-carrier	-1.30909
	0	non-carrier	-1.30894
	0	non-carrier	-1.30715
	0	non-carrier	-1.30713
	0	non-carrier	-1.30046
	0	non-carrier	-1.29958
	0	non-carrier	-1.29866
	0	non-carrier	-1.29824
	0	non-carrier	-1.29663
	0	non-carrier	-1.28491
	0	non-carrier	-1.28394
	0	non-carrier	-1.27941
	0	non-carrier	-1.27757
	0	non-carrier	-1.27364
	0	non-carrier	-1.27245
	0	non-carrier	-1.2721
	0	non-carrier	-1.26995
	0	non-carrier	-1.26985
	0	non-carrier	-1.26767
	0	non-carrier	-1.26417
	0	non-carrier	-1.26276
	0	non-carrier	-1.26069
	0	non-carrier	-1.25585
	0	non-carrier	-1.2487
	0	non-carrier	-1.24827
	0	non-carrier	-1.24695
	0	non-carrier	-1.24232
	0	non-carrier	-1.24214
	0	non-carrier	-1.24015
	0	non-carrier	-1.23967
	0	non-carrier	-1.23937
	0	non-carrier	-1.23749
	0	non-carrier	-1.23734
	0	non-carrier	-1.23537
	0	non-carrier	-1.23455
	0	non-carrier	-1.23348
	0	non-carrier	-1.23314
	0	non-carrier	-1.23291
	0	non-carrier	-1.22414
	0	non-carrier	-1.20617
	0	non-carrier	-1.20361
	0	non-carrier	-1.20151
	0	non-carrier	-1.1967
	0	non-carrier	-1.19495
	0	non-carrier	-1.19233
	0	non-carrier	-1.18985
	0	non-carrier	-1.18614
	0	non-carrier	-1.18467
	0	non-carrier	-1.18433
	0	non-carrier	-1.18048
	0	non-carrier	-1.18029
	0	non-carrier	-1.17425
	0	non-carrier	-1.16697
	0	non-carrier	-1.1644
	0	non-carrier	-1.1626
	0	non-carrier	-1.15467
	0	non-carrier	-1.15357
	0	non-carrier	-1.14767
	0	non-carrier	-1.13342
	0	non-carrier	-1.1284
	0	non-carrier	-1.12612
	0	non-carrier	-1.12569
	0	non-carrier	-1.12387
	0	non-carrier	-1.10891
	0	non-carrier	-1.10807
	0	non-carrier	-1.10404
	0	non-carrier	-1.09929
	0	non-carrier	-1.09558
	0	non-carrier	-1.09444
	0	non-carrier	-1.09378
	0	non-carrier	-1.09105
	0	non-carrier	-1.084
	0	non-carrier	-1.07756
	0	non-carrier	-1.0679
	0	non-carrier	-1.06598
	0	non-carrier	-1.05912
	0	non-carrier	-1.05298
	0	non-carrier	-1.04576
	0	non-carrier	-1.04302
	0	non-carrier	-1.03678
	0	non-carrier	-1.03634
	0	non-carrier	-1.0343
	0	non-carrier	-1.03324
	0	non-carrier	-1.03077
	0	non-carrier	-1.01281
	0	non-carrier	-1.01088
	0	non-carrier	-1.00382
	0	non-carrier	-1.00002
	0	non-carrier	-0.994153
	0	non-carrier	-0.98876
	0	non-carrier	-0.981915
	0	non-carrier	-0.981281
	0	non-carrier	-0.979657
	0	non-carrier	-0.978983
	0	non-carrier	-0.97887
	0	non-carrier	-0.97094
	0	non-carrier	-0.9708
	0	non-carrier	-0.968219
	0	non-carrier	-0.968
	0	non-carrier	-0.966978
	0	non-carrier	-0.965471
	0	non-carrier	-0.964395
	0	non-carrier	-0.963126
	0	non-carrier	-0.962133
	0	non-carrier	-0.954542
	0	non-carrier	-0.954217
	0	non-carrier	-0.952215
	0	non-carrier	-0.947805
	0	non-carrier	-0.947431
	0	non-carrier	-0.945835
	0	non-carrier	-0.941026
	0	non-carrier	-0.940245
	0	non-carrier	-0.938579
	0	non-carrier	-0.935821
	0	non-carrier	-0.934997
	0	non-carrier	-0.931993
	0	non-carrier	-0.928407
	0	non-carrier	-0.927105
	0	non-carrier	-0.926774
	0	non-carrier	-0.923672
	0	non-carrier	-0.922927
	0	non-carrier	-0.92179
	0	non-carrier	-0.921385
	0	non-carrier	-0.920414
	0	non-carrier	-0.920389
	0	non-carrier	-0.920273
	0	non-carrier	-0.919169
	0	non-carrier	-0.918556
	0	non-carrier	-0.916844
	0	non-carrier	-0.912938
	0	non-carrier	-0.905078
	0	non-carrier	-0.902519
	0	non-carrier	-0.901582
	0	non-carrier	-0.899797
	0	non-carrier	-0.89826
	0	non-carrier	-0.896966
	0	non-carrier	-0.894714
	0	non-carrier	-0.894706
	0	non-carrier	-0.893441
	0	non-carrier	-0.893231
	0	non-carrier	-0.891997
	0	non-carrier	-0.891615
	0	non-carrier	-0.888904
	0	non-carrier	-0.885134
	0	non-carrier	-0.8818
	0	non-carrier	-0.879941
	0	non-carrier	-0.878904
	0	non-carrier	-0.871964
	0	non-carrier	-0.871641
	0	non-carrier	-0.871245
	0	non-carrier	-0.870096
	0	non-carrier	-0.869044
	0	non-carrier	-0.866825
	0	non-carrier	-0.863871
	0	non-carrier	-0.863405
	0	non-carrier	-0.862815
	0	non-carrier	-0.862257
	0	non-carrier	-0.859874
	0	non-carrier	-0.859314
	0	non-carrier	-0.855713
	0	non-carrier	-0.855447
	0	non-carrier	-0.854603
	0	non-carrier	-0.852332
	0	non-carrier	-0.851291
	0	non-carrier	-0.84764
	0	non-carrier	-0.847325
	0	non-carrier	-0.844714
	0	non-carrier	-0.843481
	0	non-carrier	-0.840163
	0	non-carrier	-0.838613
	0	non-carrier	-0.838349
	0	non-carrier	-0.838122
	0	non-carrier	-0.837634
	0	non-carrier	-0.837377
	0	non-carrier	-0.83553
	0	non-carrier	-0.833644
	0	non-carrier	-0.832392
	0	non-carrier	-0.831001
	0	non-carrier	-0.829054
	0	non-carrier	-0.828177
	0	non-carrier	-0.827994
	0	non-carrier	-0.827638
	0	non-carrier	-0.824861
	0	non-carrier	-0.823537
	0	non-carrier	-0.821126
	0	non-carrier	-0.820965
	0	non-carrier	-0.819888
	0	non-carrier	-0.818021
	0	non-carrier	-0.816035
	0	non-carrier	-0.815493
	0	non-carrier	-0.811871
	0	non-carrier	-0.807885
	0	non-carrier	-0.806861
	0	non-carrier	-0.803289
	0	non-carrier	-0.803226
	0	non-carrier	-0.79994
	0	non-carrier	-0.798494
	0	non-carrier	-0.797631
	0	non-carrier	-0.796165
	0	non-carrier	-0.795693
	0	non-carrier	-0.795678
	0	non-carrier	-0.794474
	0	non-carrier	-0.79346
	0	non-carrier	-0.792955
	0	non-carrier	-0.792808
	0	non-carrier	-0.791974
	0	non-carrier	-0.791513
	0	non-carrier	-0.788219
	0	non-carrier	-0.786008
	0	non-carrier	-0.785092
	0	non-carrier	-0.783262
	0	non-carrier	-0.778689
	0	non-carrier	-0.778575
	0	non-carrier	-0.777479
	0	non-carrier	-0.776984
	0	non-carrier	-0.773752
	0	non-carrier	-0.772817
	0	non-carrier	-0.768986
	0	non-carrier	-0.766008
	0	non-carrier	-0.757143
	0	non-carrier	-0.753684
	0	non-carrier	-0.748004
	0	non-carrier	-0.746785
	0	non-carrier	-0.746731
	0	non-carrier	-0.746287
	0	non-carrier	-0.745902
	0	non-carrier	-0.737521
	0	non-carrier	-0.73329
	0	non-carrier	-0.732677
	0	non-carrier	-0.731315
	0	non-carrier	-0.730998
	0	non-carrier	-0.728068
	0	non-carrier	-0.726319
	0	non-carrier	-0.725461
	0	non-carrier	-0.719684
	0	non-carrier	-0.715357
	0	non-carrier	-0.714471
	0	non-carrier	-0.711607
	0	non-carrier	-0.709986
	0	non-carrier	-0.707656
	0	non-carrier	-0.703359
	0	non-carrier	-0.701188
	0	non-carrier	-0.700918
	0	non-carrier	-0.698983
	0	non-carrier	-0.6961
	0	non-carrier	-0.695904
	0	non-carrier	-0.691924
	0	non-carrier	-0.684246
	0	non-carrier	-0.680342
	0	non-carrier	-0.680176
	0	non-carrier	-0.679472
	0	non-carrier	-0.6781
	0	non-carrier	-0.676509
	0	non-carrier	-0.676418
	0	non-carrier	-0.676302
	0	non-carrier	-0.674112
	0	non-carrier	-0.670725
	0	non-carrier	-0.668598
	0	non-carrier	-0.666588
	0	non-carrier	-0.664203
	0	non-carrier	-0.657802
	0	non-carrier	-0.654546
	0	non-carrier	-0.648689
	0	non-carrier	-0.643614
	0	non-carrier	-0.643375
	0	non-carrier	-0.638894
	0	non-carrier	-0.638004
	0	non-carrier	-0.635311
	0	non-carrier	-0.633371
	0	non-carrier	-0.633197
	0	non-carrier	-0.632866
	0	non-carrier	-0.631716
	0	non-carrier	-0.627181
	0	non-carrier	-0.623088
	0	non-carrier	-0.621612
	0	non-carrier	-0.619191
	0	non-carrier	-0.617886
	0	non-carrier	-0.61689
	0	non-carrier	-0.614009
	0	non-carrier	-0.613896
	0	non-carrier	-0.613446
	0	non-carrier	-0.609388
	0	non-carrier	-0.607827
	0	non-carrier	-0.607673
	0	non-carrier	-0.606821
	0	non-carrier	-0.604764
	0	non-carrier	-0.604559
	0	non-carrier	-0.601972
	0	non-carrier	-0.599933
	0	non-carrier	-0.599686
	0	non-carrier	-0.59695
	0	non-carrier	-0.596328
	0	non-carrier	-0.594615
	0	non-carrier	-0.592624
	0	non-carrier	-0.591062
	0	non-carrier	-0.590199
	0	non-carrier	-0.586047
	0	non-carrier	-0.585727
	0	non-carrier	-0.584471
	0	non-carrier	-0.58409
	0	non-carrier	-0.583323
	0	non-carrier	-0.582775
	0	non-carrier	-0.575328
	0	non-carrier	-0.566804
	0	non-carrier	-0.56535
	0	non-carrier	-0.563664
	0	non-carrier	-0.562632
	0	non-carrier	-0.557813
	0	non-carrier	-0.55762
	0	non-carrier	-0.55685
	0	non-carrier	-0.55577
	0	non-carrier	-0.554181
	0	non-carrier	-0.553749
	0	non-carrier	-0.552607
	0	non-carrier	-0.551939
	0	non-carrier	-0.551404
	0	non-carrier	-0.550767
	0	non-carrier	-0.547465
	0	non-carrier	-0.547454
	0	non-carrier	-0.54184
	0	non-carrier	-0.540872
	0	non-carrier	-0.539982
	0	non-carrier	-0.538197
	0	non-carrier	-0.538004
	0	non-carrier	-0.537797
	0	non-carrier	-0.535939
	0	non-carrier	-0.533297
	0	non-carrier	-0.530255
	0	non-carrier	-0.528319
	0	non-carrier	-0.52811
	0	non-carrier	-0.527134
	0	non-carrier	-0.525073
	0	non-carrier	-0.524163
	0	non-carrier	-0.52238
	0	non-carrier	-0.521458
	0	non-carrier	-0.521231
	0	non-carrier	-0.520892
	0	non-carrier	-0.520685
	0	non-carrier	-0.520274
	0	non-carrier	-0.519851
	0	non-carrier	-0.518561
	0	non-carrier	-0.517888
	0	non-carrier	-0.517678
	0	non-carrier	-0.517532
	0	non-carrier	-0.51587
	0	non-carrier	-0.513647
	0	non-carrier	-0.512553
	0	non-carrier	-0.512363
	0	non-carrier	-0.511504
	0	non-carrier	-0.51053
	0	non-carrier	-0.510184
	0	non-carrier	-0.509848
	0	non-carrier	-0.50741
	0	non-carrier	-0.507245
	0	non-carrier	-0.505606
	0	non-carrier	-0.505552
	0	non-carrier	-0.504942
	0	non-carrier	-0.504744
	0	non-carrier	-0.504322
	0	non-carrier	-0.504026
	0	non-carrier	-0.503267
	0	non-carrier	-0.502923
	0	non-carrier	-0.502242
	0	non-carrier	-0.501846
	0	non-carrier	-0.501772
	0	non-carrier	-0.50154
	0	non-carrier	-0.50143
	0	non-carrier	-0.501405
	0	non-carrier	-0.50139
	0	non-carrier	-0.501142
	0	non-carrier	-0.500853
	0	non-carrier	-0.500802
	0	non-carrier	-0.500507
	0	non-carrier	-0.500025
	0	non-carrier	-0.499829
	0	non-carrier	-0.498625
	0	non-carrier	-0.498581
	0	non-carrier	-0.498285
	0	non-carrier	-0.498125
	0	non-carrier	-0.498071
	0	non-carrier	-0.495692
	0	non-carrier	-0.495127
	0	non-carrier	-0.494598
	0	non-carrier	-0.494575
	0	non-carrier	-0.494408
	0	non-carrier	-0.49381
	0	non-carrier	-0.493368
	0	non-carrier	-0.492381
	0	non-carrier	-0.492331
	0	non-carrier	-0.492213
	0	non-carrier	-0.491981
	0	non-carrier	-0.491078
	0	non-carrier	-0.490016
	0	non-carrier	-0.488122
	0	non-carrier	-0.487736
	0	non-carrier	-0.48729
	0	non-carrier	-0.48635
	0	non-carrier	-0.486131
	0	non-carrier	-0.485839
	0	non-carrier	-0.485485
	0	non-carrier	-0.48516
	0	non-carrier	-0.484932
	0	non-carrier	-0.483547
	0	non-carrier	-0.482362
	0	non-carrier	-0.481735
	0	non-carrier	-0.479791
	0	non-carrier	-0.479016
	0	non-carrier	-0.479
	0	non-carrier	-0.478717
	0	non-carrier	-0.477838
	0	non-carrier	-0.47722
	0	non-carrier	-0.476435
	0	non-carrier	-0.476179
	0	non-carrier	-0.47572
	0	non-carrier	-0.475496
	0	non-carrier	-0.475029
	0	non-carrier	-0.474967
	0	non-carrier	-0.474577
	0	non-carrier	-0.474085
	0	non-carrier	-0.474057
	0	non-carrier	-0.473363
	0	non-carrier	-0.472737
	0	non-carrier	-0.472008
	0	non-carrier	-0.470242
	0	non-carrier	-0.469051
	0	non-carrier	-0.468932
	0	non-carrier	-0.468883
	0	non-carrier	-0.46697
	0	non-carrier	-0.465752
	0	non-carrier	-0.465301
	0	non-carrier	-0.465268
	0	non-carrier	-0.464396
	0	non-carrier	-0.463762
	0	non-carrier	-0.463626
	0	non-carrier	-0.462728
	0	non-carrier	-0.462272
	0	non-carrier	-0.460909
	0	non-carrier	-0.458838
	0	non-carrier	-0.457317
	0	non-carrier	-0.456773
	0	non-carrier	-0.456393
	0	non-carrier	-0.455939
	0	non-carrier	-0.455625
	0	non-carrier	-0.454383
	0	non-carrier	-0.453075
	0	non-carrier	-0.452966
	0	non-carrier	-0.452887
	0	non-carrier	-0.452727
	0	non-carrier	-0.45269
	0	non-carrier	-0.451421
	0	non-carrier	-0.451106
	0	non-carrier	-0.450958
	0	non-carrier	-0.450617
	0	non-carrier	-0.447694
	0	non-carrier	-0.44745
	0	non-carrier	-0.4452
	0	non-carrier	-0.44429
	0	non-carrier	-0.444067
	0	non-carrier	-0.443783
	0	non-carrier	-0.442687
	0	non-carrier	-0.44263
	0	non-carrier	-0.442499
	0	non-carrier	-0.442121
	0	non-carrier	-0.440945
	0	non-carrier	-0.440065
	0	non-carrier	-0.438989
	0	non-carrier	-0.437637
	0	non-carrier	-0.437208
	0	non-carrier	-0.437131
	0	non-carrier	-0.43625
	0	non-carrier	-0.436231
	0	non-carrier	-0.435759
	0	non-carrier	-0.433587
	0	non-carrier	-0.433405
	0	non-carrier	-0.432909
	0	non-carrier	-0.431795
	0	non-carrier	-0.430911
	0	non-carrier	-0.430782
	0	non-carrier	-0.430426
	0	non-carrier	-0.430111
	0	non-carrier	-0.430102
	0	non-carrier	-0.42872
	0	non-carrier	-0.426406
	0	non-carrier	-0.425384
	0	non-carrier	-0.425142
	0	non-carrier	-0.425102
	0	non-carrier	-0.424999
	0	non-carrier	-0.424938
	0	non-carrier	-0.42242
	0	non-carrier	-0.420479
	0	non-carrier	-0.417724
	0	non-carrier	-0.416396
	0	non-carrier	-0.415108
	0	non-carrier	-0.413047
	0	non-carrier	-0.410922
	0	non-carrier	-0.410612
	0	non-carrier	-0.410588
	0	non-carrier	-0.409007
	0	non-carrier	-0.408742
	0	non-carrier	-0.408268
	0	non-carrier	-0.407342
	0	non-carrier	-0.407214
	0	non-carrier	-0.405229
	0	non-carrier	-0.401763
	0	non-carrier	-0.399403
	0	non-carrier	-0.399271
	0	non-carrier	-0.397471
	0	non-carrier	-0.396456
	0	non-carrier	-0.394388
	0	non-carrier	-0.39392
	0	non-carrier	-0.392448
	0	non-carrier	-0.392221
	0	non-carrier	-0.390947
	0	non-carrier	-0.390048
	0	non-carrier	-0.386251
	0	non-carrier	-0.385014
	0	non-carrier	-0.384946
	0	non-carrier	-0.383733
	0	non-carrier	-0.382063
	0	non-carrier	-0.381001
	0	non-carrier	-0.377588
	0	non-carrier	-0.377211
	0	non-carrier	-0.376853
	0	non-carrier	-0.375292
	0	non-carrier	-0.375028
	0	non-carrier	-0.374324
	0	non-carrier	-0.373089
	0	non-carrier	-0.370987
	0	non-carrier	-0.369948
	0	non-carrier	-0.369022
	0	non-carrier	-0.367873
	0	non-carrier	-0.367031
	0	non-carrier	-0.365171
	0	non-carrier	-0.365106
	0	non-carrier	-0.364025
	0	non-carrier	-0.36388
	0	non-carrier	-0.359683
	0	non-carrier	-0.357998
	0	non-carrier	-0.355915
	0	non-carrier	-0.350149
	0	non-carrier	-0.34713
	0	non-carrier	-0.342382
	0	non-carrier	-0.341952
	0	non-carrier	-0.341883
	0	non-carrier	-0.337772
	0	non-carrier	-0.336016
	0	non-carrier	-0.33561
	0	non-carrier	-0.335368
	0	non-carrier	-0.333647
	0	non-carrier	-0.331925
	0	non-carrier	-0.331631
	0	non-carrier	-0.330758
	0	non-carrier	-0.32902
	0	non-carrier	-0.328857
	0	non-carrier	-0.327878
	0	non-carrier	-0.32729
	0	non-carrier	-0.325906
	0	non-carrier	-0.325587
	0	non-carrier	-0.323235
	0	non-carrier	-0.322418
	0	non-carrier	-0.321065
	0	non-carrier	-0.320919
	0	non-carrier	-0.31962
	0	non-carrier	-0.318155
	0	non-carrier	-0.315848
	0	non-carrier	-0.315484
	0	non-carrier	-0.314895
	0	non-carrier	-0.314571
	0	non-carrier	-0.31346
	0	non-carrier	-0.31282
	0	non-carrier	-0.310697
	0	non-carrier	-0.309419
	0	non-carrier	-0.308277
	0	non-carrier	-0.307546
	0	non-carrier	-0.306848
	0	non-carrier	-0.304892
	0	non-carrier	-0.301564
	0	non-carrier	-0.298444
	0	non-carrier	-0.296419
	0	non-carrier	-0.292932
	0	non-carrier	-0.289472
	0	non-carrier	-0.289254
	0	non-carrier	-0.288373
	0	non-carrier	-0.288238
	0	non-carrier	-0.287576
	0	non-carrier	-0.287078
	0	non-carrier	-0.286202
	0	non-carrier	-0.285388
	0	non-carrier	-0.280935
	0	non-carrier	-0.278221
	0	non-carrier	-0.277045
	0	non-carrier	-0.270121
	0	non-carrier	-0.267191
	0	non-carrier	-0.266704
	0	non-carrier	-0.266677
	0	non-carrier	-0.26334
	0	non-carrier	-0.262793
	0	non-carrier	-0.262351
	0	non-carrier	-0.259801
	0	non-carrier	-0.259752
	0	non-carrier	-0.257165
	0	non-carrier	-0.255703
	0	non-carrier	-0.254329
	0	non-carrier	-0.250332
	0	non-carrier	-0.248731
	0	non-carrier	-0.248476
	0	non-carrier	-0.245319
	0	non-carrier	-0.24218
	0	non-carrier	-0.240276
	0	non-carrier	-0.24015
	0	non-carrier	-0.239351
	0	non-carrier	-0.238682
	0	non-carrier	-0.23822
	0	non-carrier	-0.238012
	0	non-carrier	-0.237562
	0	non-carrier	-0.236536
	0	non-carrier	-0.236248
	0	non-carrier	-0.232123
	0	non-carrier	-0.231719
	0	non-carrier	-0.231116
	0	non-carrier	-0.226152
	0	non-carrier	-0.223938
	0	non-carrier	-0.223754
	0	non-carrier	-0.219062
	0	non-carrier	-0.213176
	0	non-carrier	-0.211174
	0	non-carrier	-0.208938
	0	non-carrier	-0.206363
	0	non-carrier	-0.206253
	0	non-carrier	-0.205111
	0	non-carrier	-0.20439
	0	non-carrier	-0.203591
	0	non-carrier	-0.203243
	0	non-carrier	-0.202913
	0	non-carrier	-0.202203
	0	non-carrier	-0.198307
	0	non-carrier	-0.19716
	0	non-carrier	-0.194793
	0	non-carrier	-0.194058
	0	non-carrier	-0.193793
	0	non-carrier	-0.192241
	0	non-carrier	-0.191525
	0	non-carrier	-0.189599
	0	non-carrier	-0.18956
	0	non-carrier	-0.188096
	0	non-carrier	-0.186857
	0	non-carrier	-0.18616
	0	non-carrier	-0.185491
	0	non-carrier	-0.183047
	0	non-carrier	-0.182367
	0	non-carrier	-0.180863
	0	non-carrier	-0.179466
	0	non-carrier	-0.178911
	0	non-carrier	-0.17753
	0	non-carrier	-0.176139
	0	non-carrier	-0.175569
	0	non-carrier	-0.175043
	0	non-carrier	-0.174773
	0	non-carrier	-0.174601
	0	non-carrier	-0.174491
	0	non-carrier	-0.173705
	0	non-carrier	-0.171659
	0	non-carrier	-0.17138
	0	non-carrier	-0.168782
	0	non-carrier	-0.166078
	0	non-carrier	-0.166072
	0	non-carrier	-0.165559
	0	non-carrier	-0.164602
	0	non-carrier	-0.162989
	0	non-carrier	-0.161714
	0	non-carrier	-0.161325
	0	non-carrier	-0.160984
	0	non-carrier	-0.160753
	0	non-carrier	-0.160747
	0	non-carrier	-0.159379
	0	non-carrier	-0.158934
	0	non-carrier	-0.15828
	0	non-carrier	-0.157983
	0	non-carrier	-0.15784
	0	non-carrier	-0.15659
	0	non-carrier	-0.156125
	0	non-carrier	-0.154402
	0	non-carrier	-0.1523
	0	non-carrier	-0.151532
	0	non-carrier	-0.150522
	0	non-carrier	-0.148515
	0	non-carrier	-0.147323
	0	non-carrier	-0.146975
	0	non-carrier	-0.14537
	0	non-carrier	-0.144361
	0	non-carrier	-0.14353
	0	non-carrier	-0.141635
	0	non-carrier	-0.141634
	0	non-carrier	-0.141392
	0	non-carrier	-0.139722
	0	non-carrier	-0.139196
	0	non-carrier	-0.137567
	0	non-carrier	-0.136226
	0	non-carrier	-0.13498
	0	non-carrier	-0.134533
	0	non-carrier	-0.131384
	0	non-carrier	-0.131151
	0	non-carrier	-0.131077
	0	non-carrier	-0.130944
	0	non-carrier	-0.129548
	0	non-carrier	-0.129416
	0	non-carrier	-0.129184
	0	non-carrier	-0.129057
	0	non-carrier	-0.128881
	0	non-carrier	-0.128585
	0	non-carrier	-0.127188
	0	non-carrier	-0.125735
	0	non-carrier	-0.12563
	0	non-carrier	-0.125418
	0	non-carrier	-0.125361
	0	non-carrier	-0.124202
	0	non-carrier	-0.123891
	0	non-carrier	-0.123398
	0	non-carrier	-0.123245
	0	non-carrier	-0.122578
	0	non-carrier	-0.1219
	0	non-carrier	-0.120878
	0	non-carrier	-0.120573
	0	non-carrier	-0.120456
	0	non-carrier	-0.120399
	0	non-carrier	-0.119872
	0	non-carrier	-0.119841
	0	non-carrier	-0.119775
	0	non-carrier	-0.11963
	0	non-carrier	-0.119193
	0	non-carrier	-0.118914
	0	non-carrier	-0.118587
	0	non-carrier	-0.117859
	0	non-carrier	-0.117295
	0	non-carrier	-0.116899
	0	non-carrier	-0.116549
	0	non-carrier	-0.116457
	0	non-carrier	-0.116309
	0	non-carrier	-0.1158
	0	non-carrier	-0.115639
	0	non-carrier	-0.115388
	0	non-carrier	-0.114938
	0	non-carrier	-0.114608
	0	non-carrier	-0.114493
	0	non-carrier	-0.114447
	0	non-carrier	-0.114395
	0	non-carrier	-0.113776
	0	non-carrier	-0.113608
	0	non-carrier	-0.113539
	0	non-carrier	-0.113452
	0	non-carrier	-0.112938
	0	non-carrier	-0.112883
	0	non-carrier	-0.112261
	0	non-carrier	-0.11205
	0	non-carrier	-0.111692
	0	non-carrier	-0.111685
	0	non-carrier	-0.111651
	0	non-carrier	-0.111437
	0	non-carrier	-0.111323
	0	non-carrier	-0.110392
	0	non-carrier	-0.110296
	0	non-carrier	-0.110053
	0	non-carrier	-0.109815
	0	non-carrier	-0.109671
	0	non-carrier	-0.109613
	0	non-carrier	-0.1094
	0	non-carrier	-0.109396
	0	non-carrier	-0.109376
	0	non-carrier	-0.10861
	0	non-carrier	-0.108529
	0	non-carrier	-0.108447
	0	non-carrier	-0.108423
	0	non-carrier	-0.108201
	0	non-carrier	-0.107851
	0	non-carrier	-0.107819
	0	non-carrier	-0.107663
	0	non-carrier	-0.106559
	0	non-carrier	-0.106497
	0	non-carrier	-0.106484
	0	non-carrier	-0.106327
	0	non-carrier	-0.106158
	0	non-carrier	-0.106008
	0	non-carrier	-0.105539
	0	non-carrier	-0.105521
	0	non-carrier	-0.105461
	0	non-carrier	-0.10543
	0	non-carrier	-0.105354
	0	non-carrier	-0.105198
	0	non-carrier	-0.105156
	0	non-carrier	-0.104782
	0	non-carrier	-0.104205
	0	non-carrier	-0.103958
	0	non-carrier	-0.103598
	0	non-carrier	-0.103569
	0	non-carrier	-0.103534
	0	non-carrier	-0.103468
	0	non-carrier	-0.103411
	0	non-carrier	-0.103258
	0	non-carrier	-0.103104
	0	non-carrier	-0.103095
	0	non-carrier	-0.102729
	0	non-carrier	-0.102519
	0	non-carrier	-0.102128
	0	non-carrier	-0.102054
	0	non-carrier	-0.10202
	0	non-carrier	-0.101909
	0	non-carrier	-0.101632
	0	non-carrier	-0.101495
	0	non-carrier	-0.101219
	0	non-carrier	-0.101151
	0	non-carrier	-0.100692
	0	non-carrier	-0.100553
	0	non-carrier	-0.100415
	0	non-carrier	-0.100159
	0	non-carrier	-0.0996537
	0	non-carrier	-0.0996487
	0	non-carrier	-0.0993821
	0	non-carrier	-0.0993708
	0	non-carrier	-0.0992744
	0	non-carrier	-0.0991254
	0	non-carrier	-0.0988383
	0	non-carrier	-0.0987065
	0	non-carrier	-0.0986658
	0	non-carrier	-0.09858
	0	non-carrier	-0.0985377
	0	non-carrier	-0.098434
	0	non-carrier	-0.0981795
	0	non-carrier	-0.0981499
	0	non-carrier	-0.0980343
	0	non-carrier	-0.0979171
	0	non-carrier	-0.0975123
	0	non-carrier	-0.0974868
	0	non-carrier	-0.0973088
	0	non-carrier	-0.097178
	0	non-carrier	-0.0970894
	0	non-carrier	-0.0969996
	0	non-carrier	-0.0969602
	0	non-carrier	-0.0966512
	0	non-carrier	-0.0964077
	0	non-carrier	-0.0956268
	0	non-carrier	-0.0954773
	0	non-carrier	-0.0953307
	0	non-carrier	-0.09476
	0	non-carrier	-0.0944451
	0	non-carrier	-0.0941116
	0	non-carrier	-0.0941045
	0	non-carrier	-0.0938971
	0	non-carrier	-0.0930822
	0	non-carrier	-0.0929708
	0	non-carrier	-0.0928829
	0	non-carrier	-0.0928052
	0	non-carrier	-0.0922352
	0	non-carrier	-0.0921015
	0	non-carrier	-0.0920647
	0	non-carrier	-0.091517
	0	non-carrier	-0.091452
	0	non-carrier	-0.0910028
	0	non-carrier	-0.090896
	0	non-carrier	-0.0905619
	0	non-carrier	-0.0904415
	0	non-carrier	-0.0899525
	0	non-carrier	-0.089872
	0	non-carrier	-0.0897306
	0	non-carrier	-0.0890351
	0	non-carrier	-0.0889763
	0	non-carrier	-0.088477
	0	non-carrier	-0.0883137
	0	non-carrier	-0.0882989
	0	non-carrier	-0.088204
	0	non-carrier	-0.0878673
	0	non-carrier	-0.0878473
	0	non-carrier	-0.0873107
	0	non-carrier	-0.0872635
	0	non-carrier	-0.0870026
	0	non-carrier	-0.086399
	0	non-carrier	-0.0852173
	0	non-carrier	-0.0848836
	0	non-carrier	-0.0848626
	0	non-carrier	-0.0845233
	0	non-carrier	-0.0844112
[truncated: 1,300 more rows]

## Sheet: Fig5
Fig5-a					Fig5-b
	features	apoe_statusF	res			features	lme.apoe.brain_beta	g	adjusted_x
	Left Hippocampus	carrier	-4.35502			Left-Accumbens-area	-0.0178068	g	1.17584
	Left Hippocampus	carrier	-4.19206			Left-Amygdala	-0.082135	g	1.2223
	Left Hippocampus	carrier	-3.87168			Left-Caudate	-0.0523633	g	1.20571
	Left Hippocampus	carrier	-3.67721			Left-Hippocampus	-0.137769	g	1.15053
	Left Hippocampus	carrier	-3.6636			Left-Inf-Lat-Vent	-0.0606751	g	1.21497
	Left Hippocampus	carrier	-3.54043			Left-Lateral-Ventricle	-0.0641047	g	1.19576
	Left Hippocampus	carrier	-3.3667			Left-Pallidum	0.0291813	g	1.20664
	Left Hippocampus	carrier	-3.34591			Left-Putamen	-0.0838075	g	1.22632
	Left Hippocampus	carrier	-3.32735			Left-Thalamus-Proper	-0.0408621	g	1.20456
	Left Hippocampus	carrier	-3.32715			lh_G_and_S_cingul-Ant	-0.00882232	g	1.26341
	Left Hippocampus	carrier	-3.18039			lh_G_and_S_cingul-Mid-Ant	0.0213863	g	1.20462
	Left Hippocampus	carrier	-3.17877			lh_G_and_S_cingul-Mid-Post	0.0531751	g	1.14984
	Left Hippocampus	carrier	-3.17662			lh_G_and_S_frontomargin	0.0176504	g	1.22967
	Left Hippocampus	carrier	-3.16546			lh_G_and_S_occipital_inf	-0.00950755	g	1.15108
	Left Hippocampus	carrier	-3.03013			lh_G_and_S_paracentral	0.0530326	g	1.12324
	Left Hippocampus	carrier	-3.02241			lh_G_and_S_subcentral	0.051548	g	1.1676
	Left Hippocampus	carrier	-2.92263			lh_G_and_S_transv_frontopol	0.0216844	g	1.17021
	Left Hippocampus	carrier	-2.90996			lh_G_cingul-Post-dorsal	0.0394626	g	1.1757
	Left Hippocampus	carrier	-2.87488			lh_G_cingul-Post-ventral	0.0030661	g	1.26427
	Left Hippocampus	carrier	-2.86305			lh_G_cuneus	0.00202423	g	1.26542
	Left Hippocampus	carrier	-2.80409			lh_G_front_inf-Opercular	0.0332633	g	1.22904
	Left Hippocampus	carrier	-2.75951			lh_G_front_inf-Orbital	0.0115305	g	1.14905
	Left Hippocampus	carrier	-2.73891			lh_G_front_inf-Triangul	0.0108686	g	1.20093
	Left Hippocampus	carrier	-2.73726			lh_G_front_middle	-0.00662532	g	1.21948
	Left Hippocampus	carrier	-2.7079			lh_G_front_sup	0.0562986	g	1.19452
	Left Hippocampus	carrier	-2.61416			lh_G_Ins_lg_and_S_cent_ins	0.00550384	g	1.20687
	Left Hippocampus	carrier	-2.55959			lh_G_insular_short	0.0455678	g	1.16221
	Left Hippocampus	carrier	-2.55508			lh_G_oc-temp_lat-fusifor	-0.0385345	g	1.1485
	Left Hippocampus	carrier	-2.53598			lh_G_oc-temp_med-Lingual	0.024232	g	1.25631
	Left Hippocampus	carrier	-2.5266			lh_G_oc-temp_med-Parahip	-0.0827973	g	1.21069
	Left Hippocampus	carrier	-2.52396			lh_G_occipital_middle	-0.0361319	g	1.18366
	Left Hippocampus	carrier	-2.43902			lh_G_occipital_sup	-0.0228182	g	1.21301
	Left Hippocampus	carrier	-2.40319			lh_G_orbital	0.0596581	g	1.2825
	Left Hippocampus	carrier	-2.38655			lh_G_pariet_inf-Angular	-0.0174834	g	1.21451
	Left Hippocampus	carrier	-2.36204			lh_G_pariet_inf-Supramar	-0.00309016	g	1.25646
	Left Hippocampus	carrier	-2.32861			lh_G_parietal_sup	0.0105705	g	1.2547
	Left Hippocampus	carrier	-2.29756			lh_G_postcentral	0.0491303	g	1.18371
	Left Hippocampus	carrier	-2.286			lh_G_precentral	0.0254613	g	1.2305
	Left Hippocampus	carrier	-2.28222			lh_G_precuneus	-0.0367185	g	1.17395
	Left Hippocampus	carrier	-2.27771			lh_G_rectus	0.0513623	g	1.14105
	Left Hippocampus	carrier	-2.21696			lh_G_subcallosal	-0.00450892	g	1.15193
	Left Hippocampus	carrier	-2.20612			lh_G_temp_sup-G_T_transv	0.048085	g	1.19405
	Left Hippocampus	carrier	-2.20178			lh_G_temp_sup-Lateral	0.010877	g	1.27188
	Left Hippocampus	carrier	-2.17415			lh_G_temp_sup-Plan_polar	-0.0048623	g	1.20419
	Left Hippocampus	carrier	-2.1599			lh_G_temp_sup-Plan_tempo	-0.000591129	g	1.16789
	Left Hippocampus	carrier	-2.13787			lh_G_temporal_inf	-0.0190159	g	1.20921
	Left Hippocampus	carrier	-2.11429			lh_G_temporal_middle	0.0356143	g	1.22792
	Left Hippocampus	carrier	-2.08217			lh_Lat_Fis-ant-Horizont	0.0104644	g	1.14819
	Left Hippocampus	carrier	-2.07258			lh_Lat_Fis-ant-Vertical	-0.0178805	g	1.15781
	Left Hippocampus	carrier	-2.05549			lh_Lat_Fis-post	-0.0670104	g	1.12234
	Left Hippocampus	carrier	-2.04239			lh_Pole_occipital	-0.0806878	g	1.14922
	Left Hippocampus	carrier	-2.03103			lh_Pole_temporal	-0.0361977	g	1.1645
	Left Hippocampus	carrier	-2.03071			lh_S_calcarine	0.0360381	g	1.18832
	Left Hippocampus	carrier	-2.02571			lh_S_central	0.0411889	g	1.2564
	Left Hippocampus	carrier	-2.00471			lh_S_cingul-Marginalis	-0.0247077	g	1.23555
	Left Hippocampus	carrier	-1.96346			lh_S_circular_insula_ant	0.0661543	g	1.21092
	Left Hippocampus	carrier	-1.95608			lh_S_circular_insula_inf	-0.00468866	g	1.17733
	Left Hippocampus	carrier	-1.94387			lh_S_circular_insula_sup	-0.0151243	g	1.19839
	Left Hippocampus	carrier	-1.93752			lh_S_collat_transv_ant	-0.0502452	g	1.2219
	Left Hippocampus	carrier	-1.90872			lh_S_collat_transv_post	-0.0156571	g	1.17984
	Left Hippocampus	carrier	-1.90558			lh_S_front_inf	-0.0140274	g	1.24236
	Left Hippocampus	carrier	-1.89479			lh_S_front_middle	-0.00279448	g	1.2439
	Left Hippocampus	carrier	-1.88035			lh_S_front_sup	0.00980321	g	1.15334
	Left Hippocampus	carrier	-1.8707			lh_S_interm_prim-Jensen	-0.0421629	g	1.17012
	Left Hippocampus	carrier	-1.84473			lh_S_intrapariet_and_P_trans	-0.0640484	g	1.24827
	Left Hippocampus	carrier	-1.83938			lh_S_oc_middle_and_Lunatus	-0.00659581	g	1.13251
	Left Hippocampus	carrier	-1.82608			lh_S_oc_sup_and_transversal	-0.0706694	g	1.21679
	Left Hippocampus	carrier	-1.82198			lh_S_oc-temp_lat	-0.0156981	g	1.20934
	Left Hippocampus	carrier	-1.78926			lh_S_oc-temp_med_and_Lingual	-0.048198	g	1.32784
	Left Hippocampus	carrier	-1.77976			lh_S_occipital_ant	-0.0161714	g	1.09081
	Left Hippocampus	carrier	-1.75608			lh_S_orbital_lateral	0.0125449	g	1.16637
	Left Hippocampus	carrier	-1.74528			lh_S_orbital_med-olfact	0.00613634	g	1.22696
	Left Hippocampus	carrier	-1.74207			lh_S_orbital-H_Shaped	0.0732858	g	1.26697
	Left Hippocampus	carrier	-1.74083			lh_S_parieto_occipital	0.0131479	g	1.23359
	Left Hippocampus	carrier	-1.70032			lh_S_pericallosal	0.0528272	g	1.14287
	Left Hippocampus	carrier	-1.69316			lh_S_postcentral	-0.0509418	g	1.28958
	Left Hippocampus	carrier	-1.67129			lh_S_precentral-inf-part	0.0261074	g	1.12971
	Left Hippocampus	carrier	-1.64975			lh_S_precentral-sup-part	0.0189137	g	1.15548
	Left Hippocampus	carrier	-1.64087			lh_S_suborbital	-0.0160565	g	1.19827
	Left Hippocampus	carrier	-1.63268			lh_S_subparietal	-0.0688562	g	1.28902
	Left Hippocampus	carrier	-1.63214			lh_S_temporal_inf	-0.0204566	g	1.22025
	Left Hippocampus	carrier	-1.63106			lh_S_temporal_sup	-0.0211911	g	1.22922
	Left Hippocampus	carrier	-1.62274			lh_S_temporal_transverse	-0.0167942	g	1.26912
	Left Hippocampus	carrier	-1.60204			rh_G_and_S_cingul-Ant	0.0179792	g	1.23939
	Left Hippocampus	carrier	-1.56229			rh_G_and_S_cingul-Mid-Ant	0.0309991	g	1.15101
	Left Hippocampus	carrier	-1.55671			rh_G_and_S_cingul-Mid-Post	0.0243996	g	1.22839
	Left Hippocampus	carrier	-1.53729			rh_G_and_S_frontomargin	0.0164387	g	1.19563
	Left Hippocampus	carrier	-1.50826			rh_G_and_S_occipital_inf	0.0030212	g	1.2713
	Left Hippocampus	carrier	-1.50787			rh_G_and_S_subcentral	0.0226912	g	1.19026
	Left Hippocampus	carrier	-1.49098			rh_G_and_S_transv_frontopol	0.0528444	g	1.13892
	Left Hippocampus	carrier	-1.47863			rh_G_cingul-Post-dorsal	0.0277573	g	1.21967
	Left Hippocampus	carrier	-1.43936			rh_G_cingul-Post-ventral	-0.00712945	g	1.21418
	Left Hippocampus	carrier	-1.43329			rh_G_cuneus	-0.00976032	g	1.19929
	Left Hippocampus	carrier	-1.42317			rh_G_front_inf-Opercular	0.0530252	g	1.15774
	Left Hippocampus	carrier	-1.42064			rh_G_front_inf-Orbital	0.0500814	g	1.16644
	Left Hippocampus	carrier	-1.4161			rh_G_front_inf-Triangul	0.0148839	g	1.19949
	Left Hippocampus	carrier	-1.40734			rh_G_front_middle	0.0439436	g	1.24152
	Left Hippocampus	carrier	-1.40042			rh_G_front_sup	0.0832146	g	1.18542
	Left Hippocampus	carrier	-1.39737			rh_G_Ins_lg_and_S_cent_ins	0.0226997	g	1.16514
	Left Hippocampus	carrier	-1.39534			rh_G_insular_short	0.0222236	g	1.09183
	Left Hippocampus	carrier	-1.38163			rh_G_oc-temp_lat-fusifor	-0.0354979	g	1.21977
	Left Hippocampus	carrier	-1.3749			rh_G_oc-temp_med-Lingual	0.028888	g	1.21709
	Left Hippocampus	carrier	-1.36091			rh_G_oc-temp_med-Parahip	-0.0443294	g	1.25237
	Left Hippocampus	carrier	-1.36062			rh_G_occipital_middle	-0.0485775	g	1.25867
	Left Hippocampus	carrier	-1.36			rh_G_occipital_sup	-0.0159211	g	1.19428
	Left Hippocampus	carrier	-1.34222			rh_G_orbital	0.0487737	g	1.25194
	Left Hippocampus	carrier	-1.32078			rh_G_pariet_inf-Angular	-0.0177925	g	1.20005
	Left Hippocampus	carrier	-1.31114			rh_G_pariet_inf-Supramar	-0.0320626	g	1.17294
	Left Hippocampus	carrier	-1.30889			rh_G_parietal_sup	-0.0236138	g	1.16607
	Left Hippocampus	carrier	-1.29756			rh_G_postcentral	0.0734253	g	1.18612
	Left Hippocampus	carrier	-1.27395			rh_G_precentral	0.0767677	g	1.2091
	Left Hippocampus	carrier	-1.26673			rh_G_precuneus	-0.0193813	g	1.1989
	Left Hippocampus	carrier	-1.26166			rh_G_rectus	0.0587073	g	1.20804
	Left Hippocampus	carrier	-1.25711			rh_G_subcallosal	-0.0124574	g	1.20796
	Left Hippocampus	carrier	-1.24444			rh_G_temp_sup-G_T_transv	0.0621945	g	1.22858
	Left Hippocampus	carrier	-1.2246			rh_G_temp_sup-Lateral	-0.0364646	g	1.18907
	Left Hippocampus	carrier	-1.22021			rh_G_temp_sup-Plan_polar	-0.0893718	g	1.26541
	Left Hippocampus	carrier	-1.21574			rh_G_temp_sup-Plan_tempo	-0.0318708	g	1.21751
	Left Hippocampus	carrier	-1.20765			rh_G_temporal_inf	0.00455165	g	1.15226
	Left Hippocampus	carrier	-1.20205			rh_G_temporal_middle	-0.0327555	g	1.18893
	Left Hippocampus	carrier	-1.19476			rh_Lat_Fis-ant-Horizont	0.0437743	g	1.22064
	Left Hippocampus	carrier	-1.19253			rh_Lat_Fis-ant-Vertical	0.0338778	g	1.18356
	Left Hippocampus	carrier	-1.19171			rh_Lat_Fis-post	-0.0447067	g	1.2138
	Left Hippocampus	carrier	-1.18705			rh_Pole_occipital	0.0168277	g	1.21738
	Left Hippocampus	carrier	-1.18173			rh_Pole_temporal	-0.0411383	g	1.25214
	Left Hippocampus	carrier	-1.16484			rh_S_calcarine	0.0566819	g	1.17393
	Left Hippocampus	carrier	-1.1572			rh_S_central	0.0591591	g	1.19932
	Left Hippocampus	carrier	-1.1567			rh_S_cingul-Marginalis	-0.0288584	g	1.17729
	Left Hippocampus	carrier	-1.1504			rh_S_circular_insula_ant	0.0271537	g	1.15491
	Left Hippocampus	carrier	-1.14632			rh_S_circular_insula_inf	-0.00329014	g	1.12604
	Left Hippocampus	carrier	-1.14268			rh_S_circular_insula_sup	-0.00273488	g	1.20782
	Left Hippocampus	carrier	-1.13903			rh_S_collat_transv_ant	-0.0564821	g	1.22406
	Left Hippocampus	carrier	-1.12741			rh_S_collat_transv_post	-0.03222	g	1.22557
	Left Hippocampus	carrier	-1.12627			rh_S_front_inf	0.0134917	g	1.1444
	Left Hippocampus	carrier	-1.11996			rh_S_front_middle	-0.0124136	g	1.15481
	Left Hippocampus	carrier	-1.11636			rh_S_front_sup	0.0062784	g	1.15435
	Left Hippocampus	carrier	-1.11051			rh_S_interm_prim-Jensen	-0.00542583	g	1.17245
	Left Hippocampus	carrier	-1.10927			rh_S_intrapariet_and_P_trans	-0.0295027	g	1.20681
	Left Hippocampus	carrier	-1.10275			rh_S_oc_middle_and_Lunatus	-0.033641	g	1.22378
	Left Hippocampus	carrier	-1.09776			rh_S_oc_sup_and_transversal	-0.0053436	g	1.1674
	Left Hippocampus	carrier	-1.09741			rh_S_oc-temp_lat	-0.0526833	g	1.08543
	Left Hippocampus	carrier	-1.0943			rh_S_oc-temp_med_and_Lingual	-0.0621165	g	1.23815
	Left Hippocampus	carrier	-1.07719			rh_S_occipital_ant	-0.0478193	g	1.22461
	Left Hippocampus	carrier	-1.07109			rh_S_orbital_lateral	-0.00610788	g	1.17197
	Left Hippocampus	carrier	-1.06867			rh_S_orbital_med-olfact	0.0132669	g	1.15705
	Left Hippocampus	carrier	-1.06491			rh_S_orbital-H_Shaped	0.0747011	g	1.188
	Left Hippocampus	carrier	-1.04942			rh_S_parieto_occipital	-0.0410952	g	1.20432
	Left Hippocampus	carrier	-1.03638			rh_S_pericallosal	-0.0109016	g	1.22893
	Left Hippocampus	carrier	-1.03535			rh_S_postcentral	0.00147151	g	1.2556
	Left Hippocampus	carrier	-1.01468			rh_S_precentral-inf-part	0.00624652	g	1.16604
	Left Hippocampus	carrier	-1.01178			rh_S_precentral-sup-part	0.0676449	g	1.21163
	Left Hippocampus	carrier	-1.01047			rh_S_suborbital	0.0246587	g	1.25337
	Left Hippocampus	carrier	-1.01024			rh_S_subparietal	-0.0347444	g	1.16395
	Left Hippocampus	carrier	-1.008			rh_S_temporal_inf	-0.043425	g	1.19109
	Left Hippocampus	carrier	-1.00658			rh_S_temporal_sup	-0.046259	g	1.12914
	Left Hippocampus	carrier	-1.00569			rh_S_temporal_transverse	0.0153564	g	1.2115
	Left Hippocampus	carrier	-1.00535			Right-Accumbens-area	-0.0368786	g	1.17435
	Left Hippocampus	carrier	-1.00505			Right-Amygdala	-0.153359	g	1.163
	Left Hippocampus	carrier	-1.0021			Right-Caudate	-0.0583674	g	1.1688
	Left Hippocampus	carrier	-0.982989			Right-Hippocampus	-0.139157	g	1.21778
	Left Hippocampus	carrier	-0.982723			Right-Inf-Lat-Vent	-0.0714848	g	1.1135
	Left Hippocampus	carrier	-0.980837			Right-Lateral-Ventricle	-0.0493918	g	1.18298
	Left Hippocampus	carrier	-0.971338			Right-Pallidum	0.0676083	g	1.15945
	Left Hippocampus	carrier	-0.966101			Right-Putamen	-0.0767652	g	1.16152
	Left Hippocampus	carrier	-0.952459			Right-Thalamus-Proper	-0.0262445	g	1.21899
	Left Hippocampus	carrier	-0.947982
	Left Hippocampus	carrier	-0.946879
	Left Hippocampus	carrier	-0.941126
	Left Hippocampus	carrier	-0.935015
	Left Hippocampus	carrier	-0.933405
	Left Hippocampus	carrier	-0.929773
	Left Hippocampus	carrier	-0.927873
	Left Hippocampus	carrier	-0.925686
	Left Hippocampus	carrier	-0.920228
	Left Hippocampus	carrier	-0.918901
	Left Hippocampus	carrier	-0.916761
	Left Hippocampus	carrier	-0.913864
	Left Hippocampus	carrier	-0.911713
	Left Hippocampus	carrier	-0.903097
	Left Hippocampus	carrier	-0.890646
	Left Hippocampus	carrier	-0.879779
	Left Hippocampus	carrier	-0.878047
	Left Hippocampus	carrier	-0.877593
	Left Hippocampus	carrier	-0.871896
	Left Hippocampus	carrier	-0.871324
	Left Hippocampus	carrier	-0.861137
	Left Hippocampus	carrier	-0.858133
	Left Hippocampus	carrier	-0.849227
	Left Hippocampus	carrier	-0.848544
	Left Hippocampus	carrier	-0.847403
	Left Hippocampus	carrier	-0.845475
	Left Hippocampus	carrier	-0.843338
	Left Hippocampus	carrier	-0.835953
	Left Hippocampus	carrier	-0.832124
	Left Hippocampus	carrier	-0.831164
	Left Hippocampus	carrier	-0.819416
	Left Hippocampus	carrier	-0.799462
	Left Hippocampus	carrier	-0.796433
	Left Hippocampus	carrier	-0.788743
	Left Hippocampus	carrier	-0.786584
	Left Hippocampus	carrier	-0.781787
	Left Hippocampus	carrier	-0.774684
	Left Hippocampus	carrier	-0.774041
	Left Hippocampus	carrier	-0.762667
	Left Hippocampus	carrier	-0.762511
	Left Hippocampus	carrier	-0.760833
	Left Hippocampus	carrier	-0.758844
	Left Hippocampus	carrier	-0.753353
	Left Hippocampus	carrier	-0.753177
	Left Hippocampus	carrier	-0.752698
	Left Hippocampus	carrier	-0.750909
	Left Hippocampus	carrier	-0.749488
	Left Hippocampus	carrier	-0.749303
	Left Hippocampus	carrier	-0.743948
	Left Hippocampus	carrier	-0.742017
	Left Hippocampus	carrier	-0.74035
	Left Hippocampus	carrier	-0.737312
	Left Hippocampus	carrier	-0.737029
	Left Hippocampus	carrier	-0.736796
	Left Hippocampus	carrier	-0.731901
	Left Hippocampus	carrier	-0.727337
	Left Hippocampus	carrier	-0.720914
	Left Hippocampus	carrier	-0.719986
	Left Hippocampus	carrier	-0.718162
	Left Hippocampus	carrier	-0.716754
	Left Hippocampus	carrier	-0.715366
	Left Hippocampus	carrier	-0.702881
	Left Hippocampus	carrier	-0.690339
	Left Hippocampus	carrier	-0.68353
	Left Hippocampus	carrier	-0.682375
	Left Hippocampus	carrier	-0.681973
	Left Hippocampus	carrier	-0.678481
	Left Hippocampus	carrier	-0.677094
	Left Hippocampus	carrier	-0.677058
	Left Hippocampus	carrier	-0.671171
	Left Hippocampus	carrier	-0.665639
	Left Hippocampus	carrier	-0.661157
	Left Hippocampus	carrier	-0.658446
	Left Hippocampus	carrier	-0.647758
	Left Hippocampus	carrier	-0.646114
	Left Hippocampus	carrier	-0.64511
	Left Hippocampus	carrier	-0.64047
	Left Hippocampus	carrier	-0.634188
	Left Hippocampus	carrier	-0.633119
	Left Hippocampus	carrier	-0.631298
	Left Hippocampus	carrier	-0.630395
	Left Hippocampus	carrier	-0.627992
	Left Hippocampus	carrier	-0.626325
	Left Hippocampus	carrier	-0.625979
	Left Hippocampus	carrier	-0.625708
	Left Hippocampus	carrier	-0.625045
	Left Hippocampus	carrier	-0.617456
	Left Hippocampus	carrier	-0.61651
	Left Hippocampus	carrier	-0.615849
	Left Hippocampus	carrier	-0.615849
	Left Hippocampus	carrier	-0.600332
	Left Hippocampus	carrier	-0.599613
	Left Hippocampus	carrier	-0.597938
	Left Hippocampus	carrier	-0.592917
	Left Hippocampus	carrier	-0.589646
	Left Hippocampus	carrier	-0.586723
	Left Hippocampus	carrier	-0.584678
	Left Hippocampus	carrier	-0.579492
	Left Hippocampus	carrier	-0.578701
	Left Hippocampus	carrier	-0.572126
	Left Hippocampus	carrier	-0.566401
	Left Hippocampus	carrier	-0.564049
	Left Hippocampus	carrier	-0.56326
	Left Hippocampus	carrier	-0.558186
	Left Hippocampus	carrier	-0.554956
	Left Hippocampus	carrier	-0.553405
	Left Hippocampus	carrier	-0.551662
	Left Hippocampus	carrier	-0.550707
	Left Hippocampus	carrier	-0.549174
	Left Hippocampus	carrier	-0.548987
	Left Hippocampus	carrier	-0.548309
	Left Hippocampus	carrier	-0.548088
	Left Hippocampus	carrier	-0.547172
	Left Hippocampus	carrier	-0.543799
	Left Hippocampus	carrier	-0.543507
	Left Hippocampus	carrier	-0.541656
	Left Hippocampus	carrier	-0.536135
	Left Hippocampus	carrier	-0.533682
	Left Hippocampus	carrier	-0.528696
	Left Hippocampus	carrier	-0.527557
	Left Hippocampus	carrier	-0.523618
	Left Hippocampus	carrier	-0.523007
	Left Hippocampus	carrier	-0.521463
	Left Hippocampus	carrier	-0.520241
	Left Hippocampus	carrier	-0.519833
	Left Hippocampus	carrier	-0.518225
	Left Hippocampus	carrier	-0.517906
	Left Hippocampus	carrier	-0.512552
	Left Hippocampus	carrier	-0.5125
	Left Hippocampus	carrier	-0.509088
	Left Hippocampus	carrier	-0.508732
	Left Hippocampus	carrier	-0.508113
	Left Hippocampus	carrier	-0.504557
	Left Hippocampus	carrier	-0.503693
	Left Hippocampus	carrier	-0.499431
	Left Hippocampus	carrier	-0.496535
	Left Hippocampus	carrier	-0.494209
	Left Hippocampus	carrier	-0.492865
	Left Hippocampus	carrier	-0.491318
	Left Hippocampus	carrier	-0.490953
	Left Hippocampus	carrier	-0.487615
	Left Hippocampus	carrier	-0.486461
	Left Hippocampus	carrier	-0.485963
	Left Hippocampus	carrier	-0.481222
	Left Hippocampus	carrier	-0.479656
	Left Hippocampus	carrier	-0.462026
	Left Hippocampus	carrier	-0.45836
	Left Hippocampus	carrier	-0.454688
	Left Hippocampus	carrier	-0.442899
	Left Hippocampus	carrier	-0.440633
	Left Hippocampus	carrier	-0.437863
	Left Hippocampus	carrier	-0.435256
	Left Hippocampus	carrier	-0.433439
	Left Hippocampus	carrier	-0.431195
	Left Hippocampus	carrier	-0.427362
	Left Hippocampus	carrier	-0.42455
	Left Hippocampus	carrier	-0.422678
	Left Hippocampus	carrier	-0.421593
	Left Hippocampus	carrier	-0.42153
	Left Hippocampus	carrier	-0.417401
	Left Hippocampus	carrier	-0.41555
	Left Hippocampus	carrier	-0.414371
	Left Hippocampus	carrier	-0.412322
	Left Hippocampus	carrier	-0.409784
	Left Hippocampus	carrier	-0.408869
	Left Hippocampus	carrier	-0.395809
	Left Hippocampus	carrier	-0.39576
	Left Hippocampus	carrier	-0.394915
	Left Hippocampus	carrier	-0.389523
	Left Hippocampus	carrier	-0.388185
	Left Hippocampus	carrier	-0.386731
	Left Hippocampus	carrier	-0.381581
	Left Hippocampus	carrier	-0.38141
	Left Hippocampus	carrier	-0.378305
	Left Hippocampus	carrier	-0.377453
	Left Hippocampus	carrier	-0.370286
	Left Hippocampus	carrier	-0.369433
	Left Hippocampus	carrier	-0.366862
	Left Hippocampus	carrier	-0.364136
	Left Hippocampus	carrier	-0.361957
	Left Hippocampus	carrier	-0.353186
	Left Hippocampus	carrier	-0.346632
	Left Hippocampus	carrier	-0.346587
	Left Hippocampus	carrier	-0.345769
	Left Hippocampus	carrier	-0.342305
	Left Hippocampus	carrier	-0.340542
	Left Hippocampus	carrier	-0.340278
	Left Hippocampus	carrier	-0.337389
	Left Hippocampus	carrier	-0.336195
	Left Hippocampus	carrier	-0.335816
	Left Hippocampus	carrier	-0.335131
	Left Hippocampus	carrier	-0.332614
	Left Hippocampus	carrier	-0.323506
	Left Hippocampus	carrier	-0.322878
	Left Hippocampus	carrier	-0.322182
	Left Hippocampus	carrier	-0.318217
	Left Hippocampus	carrier	-0.316283
	Left Hippocampus	carrier	-0.314717
	Left Hippocampus	carrier	-0.311209
	Left Hippocampus	carrier	-0.308666
	Left Hippocampus	carrier	-0.305823
	Left Hippocampus	carrier	-0.300981
	Left Hippocampus	carrier	-0.300927
	Left Hippocampus	carrier	-0.300896
	Left Hippocampus	carrier	-0.300796
	Left Hippocampus	carrier	-0.29942
	Left Hippocampus	carrier	-0.29914
	Left Hippocampus	carrier	-0.298234
	Left Hippocampus	carrier	-0.297961
	Left Hippocampus	carrier	-0.296461
	Left Hippocampus	carrier	-0.296051
	Left Hippocampus	carrier	-0.295429
	Left Hippocampus	carrier	-0.293303
	Left Hippocampus	carrier	-0.289685
	Left Hippocampus	carrier	-0.289588
	Left Hippocampus	carrier	-0.28768
	Left Hippocampus	carrier	-0.287299
	Left Hippocampus	carrier	-0.283813
	Left Hippocampus	carrier	-0.283168
	Left Hippocampus	carrier	-0.28199
	Left Hippocampus	carrier	-0.281865
	Left Hippocampus	carrier	-0.279459
	Left Hippocampus	carrier	-0.277165
	Left Hippocampus	carrier	-0.27423
	Left Hippocampus	carrier	-0.274049
	Left Hippocampus	carrier	-0.273957
	Left Hippocampus	carrier	-0.267894
	Left Hippocampus	carrier	-0.26687
	Left Hippocampus	carrier	-0.264902
	Left Hippocampus	carrier	-0.264698
	Left Hippocampus	carrier	-0.258787
	Left Hippocampus	carrier	-0.256959
	Left Hippocampus	carrier	-0.25523
	Left Hippocampus	carrier	-0.253801
	Left Hippocampus	carrier	-0.248892
	Left Hippocampus	carrier	-0.246889
	Left Hippocampus	carrier	-0.245754
	Left Hippocampus	carrier	-0.24404
	Left Hippocampus	carrier	-0.242116
	Left Hippocampus	carrier	-0.239242
	Left Hippocampus	carrier	-0.239139
	Left Hippocampus	carrier	-0.236871
	Left Hippocampus	carrier	-0.236724
	Left Hippocampus	carrier	-0.235021
	Left Hippocampus	carrier	-0.233142
	Left Hippocampus	carrier	-0.225236
	Left Hippocampus	carrier	-0.22365
	Left Hippocampus	carrier	-0.21963
	Left Hippocampus	carrier	-0.219262
	Left Hippocampus	carrier	-0.214958
	Left Hippocampus	carrier	-0.212612
	Left Hippocampus	carrier	-0.209128
	Left Hippocampus	carrier	-0.204958
	Left Hippocampus	carrier	-0.200929
	Left Hippocampus	carrier	-0.196994
	Left Hippocampus	carrier	-0.193965
	Left Hippocampus	carrier	-0.1938
	Left Hippocampus	carrier	-0.188398
	Left Hippocampus	carrier	-0.188293
	Left Hippocampus	carrier	-0.187271
	Left Hippocampus	carrier	-0.185616
	Left Hippocampus	carrier	-0.185315
	Left Hippocampus	carrier	-0.182512
	Left Hippocampus	carrier	-0.178881
	Left Hippocampus	carrier	-0.177319
	Left Hippocampus	carrier	-0.174747
	Left Hippocampus	carrier	-0.173558
	Left Hippocampus	carrier	-0.172772
	Left Hippocampus	carrier	-0.167062
	Left Hippocampus	carrier	-0.16366
	Left Hippocampus	carrier	-0.162213
	Left Hippocampus	carrier	-0.158969
	Left Hippocampus	carrier	-0.155751
	Left Hippocampus	carrier	-0.152439
	Left Hippocampus	carrier	-0.144315
	Left Hippocampus	carrier	-0.143785
	Left Hippocampus	carrier	-0.139421
	Left Hippocampus	carrier	-0.138861
	Left Hippocampus	carrier	-0.136537
	Left Hippocampus	carrier	-0.136474
	Left Hippocampus	carrier	-0.133012
	Left Hippocampus	carrier	-0.121316
	Left Hippocampus	carrier	-0.11986
	Left Hippocampus	carrier	-0.118001
	Left Hippocampus	carrier	-0.115451
	Left Hippocampus	carrier	-0.112684
	Left Hippocampus	carrier	-0.110524
	Left Hippocampus	carrier	-0.104854
	Left Hippocampus	carrier	-0.0955525
	Left Hippocampus	carrier	-0.0912722
	Left Hippocampus	carrier	-0.0888157
	Left Hippocampus	carrier	-0.0888122
	Left Hippocampus	carrier	-0.0855167
	Left Hippocampus	carrier	-0.0779541
	Left Hippocampus	carrier	-0.0740479
	Left Hippocampus	carrier	-0.0715187
	Left Hippocampus	carrier	-0.0704431
	Left Hippocampus	carrier	-0.0657061
	Left Hippocampus	carrier	-0.0622276
	Left Hippocampus	carrier	-0.0599543
	Left Hippocampus	carrier	-0.0563698
	Left Hippocampus	carrier	-0.0560059
	Left Hippocampus	carrier	-0.0538544
	Left Hippocampus	carrier	-0.0506104
	Left Hippocampus	carrier	-0.0450348
	Left Hippocampus	carrier	-0.0444779
	Left Hippocampus	carrier	-0.0440832
	Left Hippocampus	carrier	-0.0405327
	Left Hippocampus	carrier	-0.0397885
	Left Hippocampus	carrier	-0.0349049
	Left Hippocampus	carrier	-0.0305081
	Left Hippocampus	carrier	-0.030436
	Left Hippocampus	carrier	-0.0288875
	Left Hippocampus	carrier	-0.0270883
	Left Hippocampus	carrier	-0.0169508
	Left Hippocampus	carrier	-0.0112759
	Left Hippocampus	carrier	-0.0104208
	Left Hippocampus	carrier	-0.0066226
	Left Hippocampus	carrier	-0.00431908
	Left Hippocampus	carrier	-0.00425699
	Left Hippocampus	carrier	-0.00284818
	Left Hippocampus	carrier	0.0013873
	Left Hippocampus	carrier	0.00263142
	Left Hippocampus	carrier	0.00495919
	Left Hippocampus	carrier	0.00914861
	Left Hippocampus	carrier	0.0138059
	Left Hippocampus	carrier	0.016496
	Left Hippocampus	carrier	0.0247163
	Left Hippocampus	carrier	0.0252115
	Left Hippocampus	carrier	0.0318937
	Left Hippocampus	carrier	0.0333099
	Left Hippocampus	carrier	0.0338761
	Left Hippocampus	carrier	0.0372305
	Left Hippocampus	carrier	0.038196
	Left Hippocampus	carrier	0.0473866
	Left Hippocampus	carrier	0.049072
	Left Hippocampus	carrier	0.0496092
	Left Hippocampus	carrier	0.053168
	Left Hippocampus	carrier	0.0542556
	Left Hippocampus	carrier	0.0545041
	Left Hippocampus	carrier	0.0585237
	Left Hippocampus	carrier	0.0668425
	Left Hippocampus	carrier	0.0674688
	Left Hippocampus	carrier	0.0680253
	Left Hippocampus	carrier	0.0692705
	Left Hippocampus	carrier	0.0720396
	Left Hippocampus	carrier	0.0726834
	Left Hippocampus	carrier	0.0796197
	Left Hippocampus	carrier	0.0805178
	Left Hippocampus	carrier	0.0814245
	Left Hippocampus	carrier	0.0822478
	Left Hippocampus	carrier	0.0841557
	Left Hippocampus	carrier	0.0891618
	Left Hippocampus	carrier	0.0905329
	Left Hippocampus	carrier	0.0907883
	Left Hippocampus	carrier	0.0919172
	Left Hippocampus	carrier	0.0930405
	Left Hippocampus	carrier	0.0944875
	Left Hippocampus	carrier	0.0974946
	Left Hippocampus	carrier	0.0976441
	Left Hippocampus	carrier	0.102257
	Left Hippocampus	carrier	0.103762
	Left Hippocampus	carrier	0.103891
	Left Hippocampus	carrier	0.107624
	Left Hippocampus	carrier	0.113715
	Left Hippocampus	carrier	0.113743
	Left Hippocampus	carrier	0.11558
	Left Hippocampus	carrier	0.116794
	Left Hippocampus	carrier	0.117522
	Left Hippocampus	carrier	0.121431
	Left Hippocampus	carrier	0.12324
	Left Hippocampus	carrier	0.126498
	Left Hippocampus	carrier	0.130885
	Left Hippocampus	carrier	0.13094
	Left Hippocampus	carrier	0.13148
	Left Hippocampus	carrier	0.133239
	Left Hippocampus	carrier	0.133577
	Left Hippocampus	carrier	0.135565
	Left Hippocampus	carrier	0.136734
	Left Hippocampus	carrier	0.138719
	Left Hippocampus	carrier	0.139989
	Left Hippocampus	carrier	0.149377
	Left Hippocampus	carrier	0.153067
	Left Hippocampus	carrier	0.158232
	Left Hippocampus	carrier	0.158502
	Left Hippocampus	carrier	0.159999
	Left Hippocampus	carrier	0.170219
	Left Hippocampus	carrier	0.170868
	Left Hippocampus	carrier	0.171637
	Left Hippocampus	carrier	0.175618
	Left Hippocampus	carrier	0.176471
	Left Hippocampus	carrier	0.178243
	Left Hippocampus	carrier	0.179257
	Left Hippocampus	carrier	0.181306
	Left Hippocampus	carrier	0.184001
	Left Hippocampus	carrier	0.184141
	Left Hippocampus	carrier	0.184764
	Left Hippocampus	carrier	0.192561
	Left Hippocampus	carrier	0.196382
	Left Hippocampus	carrier	0.198429
	Left Hippocampus	carrier	0.198621
	Left Hippocampus	carrier	0.199381
	Left Hippocampus	carrier	0.202174
	Left Hippocampus	carrier	0.202469
	Left Hippocampus	carrier	0.20723
	Left Hippocampus	carrier	0.208929
	Left Hippocampus	carrier	0.212241
	Left Hippocampus	carrier	0.212604
	Left Hippocampus	carrier	0.213722
	Left Hippocampus	carrier	0.220831
	Left Hippocampus	carrier	0.230704
	Left Hippocampus	carrier	0.23099
	Left Hippocampus	carrier	0.231362
	Left Hippocampus	carrier	0.23217
	Left Hippocampus	carrier	0.232256
	Left Hippocampus	carrier	0.232382
	Left Hippocampus	carrier	0.233464
	Left Hippocampus	carrier	0.236264
	Left Hippocampus	carrier	0.236725
	Left Hippocampus	carrier	0.237904
	Left Hippocampus	carrier	0.238509
	Left Hippocampus	carrier	0.238568
	Left Hippocampus	carrier	0.245673
	Left Hippocampus	carrier	0.249649
	Left Hippocampus	carrier	0.253904
	Left Hippocampus	carrier	0.254579
	Left Hippocampus	carrier	0.254796
	Left Hippocampus	carrier	0.256431
	Left Hippocampus	carrier	0.259625
	Left Hippocampus	carrier	0.263423
	Left Hippocampus	carrier	0.26574
	Left Hippocampus	carrier	0.265775
	Left Hippocampus	carrier	0.269111
	Left Hippocampus	carrier	0.27486
	Left Hippocampus	carrier	0.277293
	Left Hippocampus	carrier	0.277486
	Left Hippocampus	carrier	0.278453
	Left Hippocampus	carrier	0.279054
	Left Hippocampus	carrier	0.281943
	Left Hippocampus	carrier	0.282871
	Left Hippocampus	carrier	0.283366
	Left Hippocampus	carrier	0.287276
	Left Hippocampus	carrier	0.28976
	Left Hippocampus	carrier	0.289895
	Left Hippocampus	carrier	0.291313
	Left Hippocampus	carrier	0.292707
	Left Hippocampus	carrier	0.293095
	Left Hippocampus	carrier	0.296199
	Left Hippocampus	carrier	0.299887
	Left Hippocampus	carrier	0.312526
	Left Hippocampus	carrier	0.312871
	Left Hippocampus	carrier	0.316214
	Left Hippocampus	carrier	0.316602
	Left Hippocampus	carrier	0.318766
	Left Hippocampus	carrier	0.321786
	Left Hippocampus	carrier	0.324608
	Left Hippocampus	carrier	0.334755
	Left Hippocampus	carrier	0.335613
	Left Hippocampus	carrier	0.340648
	Left Hippocampus	carrier	0.341482
	Left Hippocampus	carrier	0.342008
	Left Hippocampus	carrier	0.343273
	Left Hippocampus	carrier	0.344818
	Left Hippocampus	carrier	0.34643
	Left Hippocampus	carrier	0.353121
	Left Hippocampus	carrier	0.353238
	Left Hippocampus	carrier	0.353626
	Left Hippocampus	carrier	0.358225
	Left Hippocampus	carrier	0.358331
	Left Hippocampus	carrier	0.359054
	Left Hippocampus	carrier	0.35974
	Left Hippocampus	carrier	0.365307
	Left Hippocampus	carrier	0.366115
	Left Hippocampus	carrier	0.3679
	Left Hippocampus	carrier	0.368025
	Left Hippocampus	carrier	0.376422
	Left Hippocampus	carrier	0.384881
	Left Hippocampus	carrier	0.388189
	Left Hippocampus	carrier	0.388515
	Left Hippocampus	carrier	0.392246
	Left Hippocampus	carrier	0.394784
	Left Hippocampus	carrier	0.400709
	Left Hippocampus	carrier	0.404328
	Left Hippocampus	carrier	0.404764
	Left Hippocampus	carrier	0.407959
	Left Hippocampus	carrier	0.412637
	Left Hippocampus	carrier	0.414201
	Left Hippocampus	carrier	0.416665
	Left Hippocampus	carrier	0.417966
	Left Hippocampus	carrier	0.422085
	Left Hippocampus	carrier	0.423481
	Left Hippocampus	carrier	0.427833
	Left Hippocampus	carrier	0.428397
	Left Hippocampus	carrier	0.432582
	Left Hippocampus	carrier	0.432635
	Left Hippocampus	carrier	0.433727
	Left Hippocampus	carrier	0.435572
	Left Hippocampus	carrier	0.436141
	Left Hippocampus	carrier	0.437442
	Left Hippocampus	carrier	0.441324
	Left Hippocampus	carrier	0.442206
	Left Hippocampus	carrier	0.446623
	Left Hippocampus	carrier	0.447982
	Left Hippocampus	carrier	0.449036
	Left Hippocampus	carrier	0.457375
	Left Hippocampus	carrier	0.457721
	Left Hippocampus	carrier	0.460107
	Left Hippocampus	carrier	0.47448
	Left Hippocampus	carrier	0.475183
	Left Hippocampus	carrier	0.475895
	Left Hippocampus	carrier	0.476381
	Left Hippocampus	carrier	0.490639
	Left Hippocampus	carrier	0.494281
	Left Hippocampus	carrier	0.496281
	Left Hippocampus	carrier	0.499567
	Left Hippocampus	carrier	0.501359
	Left Hippocampus	carrier	0.503744
	Left Hippocampus	carrier	0.504907
	Left Hippocampus	carrier	0.508211
	Left Hippocampus	carrier	0.508882
	Left Hippocampus	carrier	0.511848
	Left Hippocampus	carrier	0.518957
	Left Hippocampus	carrier	0.519634
	Left Hippocampus	carrier	0.520412
	Left Hippocampus	carrier	0.526843
	Left Hippocampus	carrier	0.52726
	Left Hippocampus	carrier	0.530583
	Left Hippocampus	carrier	0.532071
	Left Hippocampus	carrier	0.532589
	Left Hippocampus	carrier	0.532884
	Left Hippocampus	carrier	0.535131
	Left Hippocampus	carrier	0.536579
	Left Hippocampus	carrier	0.537634
	Left Hippocampus	carrier	0.542141
	Left Hippocampus	carrier	0.542455
	Left Hippocampus	carrier	0.543444
	Left Hippocampus	carrier	0.544575
	Left Hippocampus	carrier	0.544748
	Left Hippocampus	carrier	0.545737
	Left Hippocampus	carrier	0.547894
	Left Hippocampus	carrier	0.550044
	Left Hippocampus	carrier	0.551585
	Left Hippocampus	carrier	0.555591
	Left Hippocampus	carrier	0.55708
	Left Hippocampus	carrier	0.559418
	Left Hippocampus	carrier	0.561068
	Left Hippocampus	carrier	0.562438
	Left Hippocampus	carrier	0.56395
	Left Hippocampus	carrier	0.565129
	Left Hippocampus	carrier	0.567361
	Left Hippocampus	carrier	0.568269
	Left Hippocampus	carrier	0.570414
	Left Hippocampus	carrier	0.571182
	Left Hippocampus	carrier	0.588064
	Left Hippocampus	carrier	0.588769
	Left Hippocampus	carrier	0.591996
	Left Hippocampus	carrier	0.594595
	Left Hippocampus	carrier	0.596365
	Left Hippocampus	carrier	0.599068
	Left Hippocampus	carrier	0.601338
	Left Hippocampus	carrier	0.605101
	Left Hippocampus	carrier	0.608562
	Left Hippocampus	carrier	0.609622
	Left Hippocampus	carrier	0.610159
	Left Hippocampus	carrier	0.611636
	Left Hippocampus	carrier	0.617657
	Left Hippocampus	carrier	0.61897
	Left Hippocampus	carrier	0.619914
	Left Hippocampus	carrier	0.6218
	Left Hippocampus	carrier	0.622283
	Left Hippocampus	carrier	0.623379
	Left Hippocampus	carrier	0.62866
	Left Hippocampus	carrier	0.631225
	Left Hippocampus	carrier	0.635519
	Left Hippocampus	carrier	0.637279
	Left Hippocampus	carrier	0.637409
	Left Hippocampus	carrier	0.64058
	Left Hippocampus	carrier	0.643938
	Left Hippocampus	carrier	0.647633
	Left Hippocampus	carrier	0.651658
	Left Hippocampus	carrier	0.657683
	Left Hippocampus	carrier	0.659073
	Left Hippocampus	carrier	0.662144
	Left Hippocampus	carrier	0.665207
	Left Hippocampus	carrier	0.672875
	Left Hippocampus	carrier	0.6764
	Left Hippocampus	carrier	0.678042
	Left Hippocampus	carrier	0.681237
	Left Hippocampus	carrier	0.68828
	Left Hippocampus	carrier	0.688752
	Left Hippocampus	carrier	0.69631
	Left Hippocampus	carrier	0.697049
	Left Hippocampus	carrier	0.697617
	Left Hippocampus	carrier	0.705709
	Left Hippocampus	carrier	0.705822
	Left Hippocampus	carrier	0.708819
	Left Hippocampus	carrier	0.709234
	Left Hippocampus	carrier	0.711572
	Left Hippocampus	carrier	0.711879
	Left Hippocampus	carrier	0.712336
	Left Hippocampus	carrier	0.716461
	Left Hippocampus	carrier	0.719034
	Left Hippocampus	carrier	0.720324
	Left Hippocampus	carrier	0.720773
	Left Hippocampus	carrier	0.722315
	Left Hippocampus	carrier	0.724046
	Left Hippocampus	carrier	0.73727
	Left Hippocampus	carrier	0.737558
	Left Hippocampus	carrier	0.73858
	Left Hippocampus	carrier	0.741484
	Left Hippocampus	carrier	0.743626
	Left Hippocampus	carrier	0.744948
	Left Hippocampus	carrier	0.745518
	Left Hippocampus	carrier	0.74689
	Left Hippocampus	carrier	0.74761
	Left Hippocampus	carrier	0.747952
	Left Hippocampus	carrier	0.748418
	Left Hippocampus	carrier	0.750404
	Left Hippocampus	carrier	0.756502
	Left Hippocampus	carrier	0.756945
	Left Hippocampus	carrier	0.760285
	Left Hippocampus	carrier	0.761984
	Left Hippocampus	carrier	0.763132
	Left Hippocampus	carrier	0.769152
	Left Hippocampus	carrier	0.770869
	Left Hippocampus	carrier	0.776947
	Left Hippocampus	carrier	0.779385
	Left Hippocampus	carrier	0.782806
	Left Hippocampus	carrier	0.789092
	Left Hippocampus	carrier	0.795431
	Left Hippocampus	carrier	0.800065
	Left Hippocampus	carrier	0.800177
	Left Hippocampus	carrier	0.803
	Left Hippocampus	carrier	0.805006
	Left Hippocampus	carrier	0.80676
	Left Hippocampus	carrier	0.810101
	Left Hippocampus	carrier	0.810563
	Left Hippocampus	carrier	0.811193
	Left Hippocampus	carrier	0.811293
	Left Hippocampus	carrier	0.813643
	Left Hippocampus	carrier	0.822498
	Left Hippocampus	carrier	0.829186
	Left Hippocampus	carrier	0.832055
	Left Hippocampus	carrier	0.836017
	Left Hippocampus	carrier	0.837246
	Left Hippocampus	carrier	0.838754
	Left Hippocampus	carrier	0.839383
	Left Hippocampus	carrier	0.842745
	Left Hippocampus	carrier	0.857732
	Left Hippocampus	carrier	0.859316
	Left Hippocampus	carrier	0.864393
	Left Hippocampus	carrier	0.864563
	Left Hippocampus	carrier	0.876215
	Left Hippocampus	carrier	0.87625
	Left Hippocampus	carrier	0.881903
	Left Hippocampus	carrier	0.884333
	Left Hippocampus	carrier	0.887368
	Left Hippocampus	carrier	0.892894
	Left Hippocampus	carrier	0.896788
	Left Hippocampus	carrier	0.902045
	Left Hippocampus	carrier	0.90317
	Left Hippocampus	carrier	0.909125
	Left Hippocampus	carrier	0.912779
	Left Hippocampus	carrier	0.916914
	Left Hippocampus	carrier	0.917897
	Left Hippocampus	carrier	0.934646
	Left Hippocampus	carrier	0.939752
	Left Hippocampus	carrier	0.945891
	Left Hippocampus	carrier	0.956205
	Left Hippocampus	carrier	0.957864
	Left Hippocampus	carrier	0.965006
	Left Hippocampus	carrier	0.966738
	Left Hippocampus	carrier	0.970165
	Left Hippocampus	carrier	0.974759
	Left Hippocampus	carrier	0.975123
	Left Hippocampus	carrier	0.979714
	Left Hippocampus	carrier	1.0021
	Left Hippocampus	carrier	1.00683
	Left Hippocampus	carrier	1.00744
	Left Hippocampus	carrier	1.0088
	Left Hippocampus	carrier	1.00953
	Left Hippocampus	carrier	1.01694
	Left Hippocampus	carrier	1.02428
	Left Hippocampus	carrier	1.06138
	Left Hippocampus	carrier	1.06801
	Left Hippocampus	carrier	1.07386
	Left Hippocampus	carrier	1.07608
	Left Hippocampus	carrier	1.07611
	Left Hippocampus	carrier	1.07722
	Left Hippocampus	carrier	1.07722
	Left Hippocampus	carrier	1.0784
	Left Hippocampus	carrier	1.08608
	Left Hippocampus	carrier	1.09649
	Left Hippocampus	carrier	1.09735
	Left Hippocampus	carrier	1.10017
	Left Hippocampus	carrier	1.10067
	Left Hippocampus	carrier	1.1065
	Left Hippocampus	carrier	1.11801
	Left Hippocampus	carrier	1.12126
	Left Hippocampus	carrier	1.12173
	Left Hippocampus	carrier	1.13484
	Left Hippocampus	carrier	1.1392
	Left Hippocampus	carrier	1.14074
	Left Hippocampus	carrier	1.16026
	Left Hippocampus	carrier	1.16976
	Left Hippocampus	carrier	1.17353
	Left Hippocampus	carrier	1.18099
	Left Hippocampus	carrier	1.18224
	Left Hippocampus	carrier	1.18648
	Left Hippocampus	carrier	1.18656
	Left Hippocampus	carrier	1.20654
	Left Hippocampus	carrier	1.20944
	Left Hippocampus	carrier	1.2128
	Left Hippocampus	carrier	1.21578
	Left Hippocampus	carrier	1.23064
	Left Hippocampus	carrier	1.23398
	Left Hippocampus	carrier	1.23815
	Left Hippocampus	carrier	1.24411
	Left Hippocampus	carrier	1.247
	Left Hippocampus	carrier	1.2493
	Left Hippocampus	carrier	1.25851
	Left Hippocampus	carrier	1.26146
	Left Hippocampus	carrier	1.27867
	Left Hippocampus	carrier	1.29859
	Left Hippocampus	carrier	1.36534
	Left Hippocampus	carrier	1.3692
	Left Hippocampus	carrier	1.37029
	Left Hippocampus	carrier	1.37058
	Left Hippocampus	carrier	1.38118
	Left Hippocampus	carrier	1.3937
	Left Hippocampus	carrier	1.41184
	Left Hippocampus	carrier	1.41751
	Left Hippocampus	carrier	1.43468
	Left Hippocampus	carrier	1.44417
	Left Hippocampus	carrier	1.44819
	Left Hippocampus	carrier	1.45377
	Left Hippocampus	carrier	1.46397
	Left Hippocampus	carrier	1.47126
	Left Hippocampus	carrier	1.48083
	Left Hippocampus	carrier	1.49705
	Left Hippocampus	carrier	1.49849
	Left Hippocampus	carrier	1.51225
	Left Hippocampus	carrier	1.52753
	Left Hippocampus	carrier	1.53964
	Left Hippocampus	carrier	1.5534
	Left Hippocampus	carrier	1.55588
	Left Hippocampus	carrier	1.5601
	Left Hippocampus	carrier	1.56411
	Left Hippocampus	carrier	1.58143
	Left Hippocampus	carrier	1.59766
	Left Hippocampus	carrier	1.60711
	Left Hippocampus	carrier	1.61174
	Left Hippocampus	carrier	1.64568
	Left Hippocampus	carrier	1.65562
	Left Hippocampus	carrier	1.68407
	Left Hippocampus	carrier	1.6977
	Left Hippocampus	carrier	1.72158
	Left Hippocampus	carrier	1.73344
	Left Hippocampus	carrier	1.73575
	Left Hippocampus	carrier	1.74322
	Left Hippocampus	carrier	1.75883
	Left Hippocampus	carrier	1.86575
	Left Hippocampus	carrier	1.86642
	Left Hippocampus	carrier	1.92099
	Left Hippocampus	carrier	1.92735
	Left Hippocampus	carrier	1.9497
	Left Hippocampus	carrier	2.00702
	Left Hippocampus	carrier	2.02812
	Left Hippocampus	carrier	2.06828
	Left Hippocampus	carrier	2.0744
	Left Hippocampus	carrier	2.08272
	Left Hippocampus	carrier	2.0991
	Left Hippocampus	carrier	2.13365
	Left Hippocampus	carrier	2.16442
	Left Hippocampus	carrier	2.1672
	Left Hippocampus	carrier	2.17713
	Left Hippocampus	carrier	2.2569
	Left Hippocampus	carrier	2.28692
	Left Hippocampus	carrier	2.29597
	Left Hippocampus	carrier	2.35197
	Left Hippocampus	carrier	2.38791
	Left Hippocampus	carrier	2.45342
	Left Hippocampus	carrier	2.54967
	Left Hippocampus	carrier	2.59725
	Left Hippocampus	carrier	2.77764
	Left Hippocampus	carrier	2.93979
	Left Hippocampus	carrier	3.05091
	Left Hippocampus	carrier	3.16352
	Left Hippocampus	non-carrier	-4.46864
	Left Hippocampus	non-carrier	-4.35502
	Left Hippocampus	non-carrier	-4.13865
	Left Hippocampus	non-carrier	-4.1345
	Left Hippocampus	non-carrier	-3.72289
	Left Hippocampus	non-carrier	-3.68276
	Left Hippocampus	non-carrier	-3.57681
	Left Hippocampus	non-carrier	-3.54549
	Left Hippocampus	non-carrier	-3.54092
	Left Hippocampus	non-carrier	-3.47801
	Left Hippocampus	non-carrier	-3.42516
	Left Hippocampus	non-carrier	-3.35433
	Left Hippocampus	non-carrier	-3.34998
	Left Hippocampus	non-carrier	-3.34591
	Left Hippocampus	non-carrier	-3.27698
	Left Hippocampus	non-carrier	-3.1808
	Left Hippocampus	non-carrier	-3.17877
	Left Hippocampus	non-carrier	-3.01799
	Left Hippocampus	non-carrier	-2.97955
	Left Hippocampus	non-carrier	-2.90887
	Left Hippocampus	non-carrier	-2.72927
	Left Hippocampus	non-carrier	-2.71013
	Left Hippocampus	non-carrier	-2.7079
	Left Hippocampus	non-carrier	-2.66699
	Left Hippocampus	non-carrier	-2.66076
	Left Hippocampus	non-carrier	-2.62254
	Left Hippocampus	non-carrier	-2.60508
	Left Hippocampus	non-carrier	-2.60483
	Left Hippocampus	non-carrier	-2.58482
	Left Hippocampus	non-carrier	-2.55959
	Left Hippocampus	non-carrier	-2.54153
	Left Hippocampus	non-carrier	-2.53133
	Left Hippocampus	non-carrier	-2.51209
	Left Hippocampus	non-carrier	-2.4403
	Left Hippocampus	non-carrier	-2.4144
	Left Hippocampus	non-carrier	-2.3913
	Left Hippocampus	non-carrier	-2.37057
	Left Hippocampus	non-carrier	-2.33981
	Left Hippocampus	non-carrier	-2.33254
	Left Hippocampus	non-carrier	-2.30455
	Left Hippocampus	non-carrier	-2.2949
	Left Hippocampus	non-carrier	-2.28321
	Left Hippocampus	non-carrier	-2.28102
	Left Hippocampus	non-carrier	-2.27491
	Left Hippocampus	non-carrier	-2.27011
	Left Hippocampus	non-carrier	-2.24434
	Left Hippocampus	non-carrier	-2.24329
	Left Hippocampus	non-carrier	-2.23396
	Left Hippocampus	non-carrier	-2.19098
	Left Hippocampus	non-carrier	-2.18908
	Left Hippocampus	non-carrier	-2.15145
	Left Hippocampus	non-carrier	-2.13378
	Left Hippocampus	non-carrier	-2.13298
	Left Hippocampus	non-carrier	-2.13257
	Left Hippocampus	non-carrier	-2.1267
	Left Hippocampus	non-carrier	-2.11132
	Left Hippocampus	non-carrier	-2.10816
	Left Hippocampus	non-carrier	-2.08668
	Left Hippocampus	non-carrier	-2.07452
	Left Hippocampus	non-carrier	-2.04569
	Left Hippocampus	non-carrier	-2.036
	Left Hippocampus	non-carrier	-2.01877
	Left Hippocampus	non-carrier	-2.00742
	Left Hippocampus	non-carrier	-1.98421
	Left Hippocampus	non-carrier	-1.96997
	Left Hippocampus	non-carrier	-1.9673
	Left Hippocampus	non-carrier	-1.9665
	Left Hippocampus	non-carrier	-1.95385
	Left Hippocampus	non-carrier	-1.93649
	Left Hippocampus	non-carrier	-1.93618
	Left Hippocampus	non-carrier	-1.93478
	Left Hippocampus	non-carrier	-1.91321
	Left Hippocampus	non-carrier	-1.90575
	Left Hippocampus	non-carrier	-1.90537
	Left Hippocampus	non-carrier	-1.90206
	Left Hippocampus	non-carrier	-1.88434
	Left Hippocampus	non-carrier	-1.86811
	Left Hippocampus	non-carrier	-1.84967
	Left Hippocampus	non-carrier	-1.84238
	Left Hippocampus	non-carrier	-1.82541
	Left Hippocampus	non-carrier	-1.82278
	Left Hippocampus	non-carrier	-1.81195
	Left Hippocampus	non-carrier	-1.81147
	Left Hippocampus	non-carrier	-1.78882
	Left Hippocampus	non-carrier	-1.78036
	Left Hippocampus	non-carrier	-1.76817
	Left Hippocampus	non-carrier	-1.7659
	Left Hippocampus	non-carrier	-1.75867
	Left Hippocampus	non-carrier	-1.75648
	Left Hippocampus	non-carrier	-1.75484
	Left Hippocampus	non-carrier	-1.74296
	Left Hippocampus	non-carrier	-1.73632
	Left Hippocampus	non-carrier	-1.72666
	Left Hippocampus	non-carrier	-1.7141
	Left Hippocampus	non-carrier	-1.69614
	Left Hippocampus	non-carrier	-1.69314
	Left Hippocampus	non-carrier	-1.69004
	Left Hippocampus	non-carrier	-1.68347
	Left Hippocampus	non-carrier	-1.67576
	Left Hippocampus	non-carrier	-1.67367
	Left Hippocampus	non-carrier	-1.67068
	Left Hippocampus	non-carrier	-1.66475
	Left Hippocampus	non-carrier	-1.66052
	Left Hippocampus	non-carrier	-1.65883
	Left Hippocampus	non-carrier	-1.6522
	Left Hippocampus	non-carrier	-1.63868
	Left Hippocampus	non-carrier	-1.63214
	Left Hippocampus	non-carrier	-1.6233
	Left Hippocampus	non-carrier	-1.62196
	Left Hippocampus	non-carrier	-1.62009
	Left Hippocampus	non-carrier	-1.61279
	Left Hippocampus	non-carrier	-1.61148
	Left Hippocampus	non-carrier	-1.61093
	Left Hippocampus	non-carrier	-1.60934
	Left Hippocampus	non-carrier	-1.59671
	Left Hippocampus	non-carrier	-1.59422
	Left Hippocampus	non-carrier	-1.58341
	Left Hippocampus	non-carrier	-1.5756
	Left Hippocampus	non-carrier	-1.57559
	Left Hippocampus	non-carrier	-1.56884
	Left Hippocampus	non-carrier	-1.56735
	Left Hippocampus	non-carrier	-1.56684
	Left Hippocampus	non-carrier	-1.54746
	Left Hippocampus	non-carrier	-1.54421
	Left Hippocampus	non-carrier	-1.53898
	Left Hippocampus	non-carrier	-1.53371
	Left Hippocampus	non-carrier	-1.52326
	Left Hippocampus	non-carrier	-1.50927
	Left Hippocampus	non-carrier	-1.498
	Left Hippocampus	non-carrier	-1.49058
	Left Hippocampus	non-carrier	-1.48496
	Left Hippocampus	non-carrier	-1.46283
	Left Hippocampus	non-carrier	-1.45791
	Left Hippocampus	non-carrier	-1.4573
	Left Hippocampus	non-carrier	-1.44599
	Left Hippocampus	non-carrier	-1.44489
	Left Hippocampus	non-carrier	-1.44248
	Left Hippocampus	non-carrier	-1.43654
	Left Hippocampus	non-carrier	-1.42252
	Left Hippocampus	non-carrier	-1.41167
	Left Hippocampus	non-carrier	-1.4097
	Left Hippocampus	non-carrier	-1.40745
	Left Hippocampus	non-carrier	-1.40145
	Left Hippocampus	non-carrier	-1.3982
	Left Hippocampus	non-carrier	-1.37282
	Left Hippocampus	non-carrier	-1.36993
	Left Hippocampus	non-carrier	-1.36863
	Left Hippocampus	non-carrier	-1.36713
	Left Hippocampus	non-carrier	-1.36408
	Left Hippocampus	non-carrier	-1.36043
	Left Hippocampus	non-carrier	-1.35611
	Left Hippocampus	non-carrier	-1.35449
	Left Hippocampus	non-carrier	-1.3518
	Left Hippocampus	non-carrier	-1.35087
	Left Hippocampus	non-carrier	-1.35078
	Left Hippocampus	non-carrier	-1.3502
	Left Hippocampus	non-carrier	-1.35006
	Left Hippocampus	non-carrier	-1.35003
	Left Hippocampus	non-carrier	-1.34554
	Left Hippocampus	non-carrier	-1.34386
	Left Hippocampus	non-carrier	-1.33762
	Left Hippocampus	non-carrier	-1.3337
	Left Hippocampus	non-carrier	-1.32496
	Left Hippocampus	non-carrier	-1.32283
	Left Hippocampus	non-carrier	-1.31071
	Left Hippocampus	non-carrier	-1.30289
	Left Hippocampus	non-carrier	-1.30269
	Left Hippocampus	non-carrier	-1.28892
	Left Hippocampus	non-carrier	-1.28329
	Left Hippocampus	non-carrier	-1.28229
	Left Hippocampus	non-carrier	-1.27565
	Left Hippocampus	non-carrier	-1.27261
	Left Hippocampus	non-carrier	-1.27219
	Left Hippocampus	non-carrier	-1.27139
	Left Hippocampus	non-carrier	-1.25787
	Left Hippocampus	non-carrier	-1.25773
	Left Hippocampus	non-carrier	-1.25456
	Left Hippocampus	non-carrier	-1.25237
	Left Hippocampus	non-carrier	-1.2519
	Left Hippocampus	non-carrier	-1.25088
	Left Hippocampus	non-carrier	-1.24969
	Left Hippocampus	non-carrier	-1.24793
	Left Hippocampus	non-carrier	-1.24084
	Left Hippocampus	non-carrier	-1.23962
	Left Hippocampus	non-carrier	-1.23871
	Left Hippocampus	non-carrier	-1.23359
	Left Hippocampus	non-carrier	-1.23309
	Left Hippocampus	non-carrier	-1.2323
	Left Hippocampus	non-carrier	-1.23145
	Left Hippocampus	non-carrier	-1.23115
	Left Hippocampus	non-carrier	-1.22994
	Left Hippocampus	non-carrier	-1.22768
	Left Hippocampus	non-carrier	-1.21975
	Left Hippocampus	non-carrier	-1.21907
	Left Hippocampus	non-carrier	-1.2163
	Left Hippocampus	non-carrier	-1.21442
	Left Hippocampus	non-carrier	-1.20784
	Left Hippocampus	non-carrier	-1.20738
	Left Hippocampus	non-carrier	-1.20473
	Left Hippocampus	non-carrier	-1.20153
	Left Hippocampus	non-carrier	-1.20091
	Left Hippocampus	non-carrier	-1.19864
	Left Hippocampus	non-carrier	-1.19823
	Left Hippocampus	non-carrier	-1.19313
	Left Hippocampus	non-carrier	-1.18317
	Left Hippocampus	non-carrier	-1.18183
	Left Hippocampus	non-carrier	-1.18127
	Left Hippocampus	non-carrier	-1.17942
	Left Hippocampus	non-carrier	-1.17832
	Left Hippocampus	non-carrier	-1.16561
	Left Hippocampus	non-carrier	-1.16097
	Left Hippocampus	non-carrier	-1.15287
	Left Hippocampus	non-carrier	-1.15093
	Left Hippocampus	non-carrier	-1.14981
	Left Hippocampus	non-carrier	-1.14614
	Left Hippocampus	non-carrier	-1.14578
	Left Hippocampus	non-carrier	-1.14205
	Left Hippocampus	non-carrier	-1.13976
	Left Hippocampus	non-carrier	-1.13757
	Left Hippocampus	non-carrier	-1.13683
	Left Hippocampus	non-carrier	-1.13561
	Left Hippocampus	non-carrier	-1.12969
	Left Hippocampus	non-carrier	-1.12918
	Left Hippocampus	non-carrier	-1.12583
	Left Hippocampus	non-carrier	-1.12177
	Left Hippocampus	non-carrier	-1.11975
	Left Hippocampus	non-carrier	-1.11646
	Left Hippocampus	non-carrier	-1.11616
	Left Hippocampus	non-carrier	-1.1151
	Left Hippocampus	non-carrier	-1.11453
	Left Hippocampus	non-carrier	-1.11431
	Left Hippocampus	non-carrier	-1.10501
	Left Hippocampus	non-carrier	-1.10165
	Left Hippocampus	non-carrier	-1.10043
	Left Hippocampus	non-carrier	-1.09936
	Left Hippocampus	non-carrier	-1.09798
	Left Hippocampus	non-carrier	-1.09663
	Left Hippocampus	non-carrier	-1.0925
	Left Hippocampus	non-carrier	-1.0873
	Left Hippocampus	non-carrier	-1.08215
	Left Hippocampus	non-carrier	-1.08037
	Left Hippocampus	non-carrier	-1.07887
	Left Hippocampus	non-carrier	-1.07109
	Left Hippocampus	non-carrier	-1.06756
	Left Hippocampus	non-carrier	-1.06695
	Left Hippocampus	non-carrier	-1.06227
	Left Hippocampus	non-carrier	-1.05925
	Left Hippocampus	non-carrier	-1.05641
	Left Hippocampus	non-carrier	-1.05317
	Left Hippocampus	non-carrier	-1.05113
	Left Hippocampus	non-carrier	-1.05001
	Left Hippocampus	non-carrier	-1.04531
	Left Hippocampus	non-carrier	-1.04412
	Left Hippocampus	non-carrier	-1.04061
	Left Hippocampus	non-carrier	-1.03942
	Left Hippocampus	non-carrier	-1.03912
	Left Hippocampus	non-carrier	-1.02881
	Left Hippocampus	non-carrier	-1.02551
	Left Hippocampus	non-carrier	-1.02525
	Left Hippocampus	non-carrier	-1.02317
	Left Hippocampus	non-carrier	-1.02269
	Left Hippocampus	non-carrier	-1.01944
	Left Hippocampus	non-carrier	-1.01865
	Left Hippocampus	non-carrier	-1.01659
	Left Hippocampus	non-carrier	-1.01491
	Left Hippocampus	non-carrier	-1.01222
	Left Hippocampus	non-carrier	-1.01199
	Left Hippocampus	non-carrier	-1.01161
	Left Hippocampus	non-carrier	-1.01124
	Left Hippocampus	non-carrier	-1.0104
	Left Hippocampus	non-carrier	-1.00766
	Left Hippocampus	non-carrier	-1.00665
	Left Hippocampus	non-carrier	-1.00374
	Left Hippocampus	non-carrier	-1.00281
	Left Hippocampus	non-carrier	-1.00253
	Left Hippocampus	non-carrier	-1.00222
	Left Hippocampus	non-carrier	-0.99525
	Left Hippocampus	non-carrier	-0.994197
	Left Hippocampus	non-carrier	-0.993801
	Left Hippocampus	non-carrier	-0.993448
	Left Hippocampus	non-carrier	-0.992279
	Left Hippocampus	non-carrier	-0.990455
	Left Hippocampus	non-carrier	-0.990024
	Left Hippocampus	non-carrier	-0.980511
	Left Hippocampus	non-carrier	-0.98035
	Left Hippocampus	non-carrier	-0.978187
	Left Hippocampus	non-carrier	-0.975821
	Left Hippocampus	non-carrier	-0.974685
	Left Hippocampus	non-carrier	-0.973997
	Left Hippocampus	non-carrier	-0.971005
	Left Hippocampus	non-carrier	-0.968155
	Left Hippocampus	non-carrier	-0.949442
	Left Hippocampus	non-carrier	-0.945837
	Left Hippocampus	non-carrier	-0.945764
	Left Hippocampus	non-carrier	-0.939048
	Left Hippocampus	non-carrier	-0.937973
	Left Hippocampus	non-carrier	-0.937764
	Left Hippocampus	non-carrier	-0.937055
	Left Hippocampus	non-carrier	-0.936253
	Left Hippocampus	non-carrier	-0.935424
	Left Hippocampus	non-carrier	-0.933961
	Left Hippocampus	non-carrier	-0.933256
	Left Hippocampus	non-carrier	-0.932426
	Left Hippocampus	non-carrier	-0.929227
	Left Hippocampus	non-carrier	-0.928004
	Left Hippocampus	non-carrier	-0.924475
	Left Hippocampus	non-carrier	-0.922724
	Left Hippocampus	non-carrier	-0.922365
	Left Hippocampus	non-carrier	-0.921594
	Left Hippocampus	non-carrier	-0.919666
	Left Hippocampus	non-carrier	-0.914079
	Left Hippocampus	non-carrier	-0.912957
	Left Hippocampus	non-carrier	-0.912051
	Left Hippocampus	non-carrier	-0.91158
	Left Hippocampus	non-carrier	-0.906396
	Left Hippocampus	non-carrier	-0.904749
	Left Hippocampus	non-carrier	-0.901734
	Left Hippocampus	non-carrier	-0.900233
	Left Hippocampus	non-carrier	-0.899619
	Left Hippocampus	non-carrier	-0.897446
	Left Hippocampus	non-carrier	-0.89514
	Left Hippocampus	non-carrier	-0.895111
	Left Hippocampus	non-carrier	-0.89396
	Left Hippocampus	non-carrier	-0.893723
	Left Hippocampus	non-carrier	-0.890774
	Left Hippocampus	non-carrier	-0.890166
	Left Hippocampus	non-carrier	-0.886935
	Left Hippocampus	non-carrier	-0.882291
	Left Hippocampus	non-carrier	-0.878095
	Left Hippocampus	non-carrier	-0.876509
	Left Hippocampus	non-carrier	-0.876053
	Left Hippocampus	non-carrier	-0.875282
	Left Hippocampus	non-carrier	-0.874345
	Left Hippocampus	non-carrier	-0.872976
	Left Hippocampus	non-carrier	-0.872925
	Left Hippocampus	non-carrier	-0.872723
	Left Hippocampus	non-carrier	-0.867314
	Left Hippocampus	non-carrier	-0.867239
	Left Hippocampus	non-carrier	-0.86366
	Left Hippocampus	non-carrier	-0.862873
	Left Hippocampus	non-carrier	-0.856351
	Left Hippocampus	non-carrier	-0.854192
	Left Hippocampus	non-carrier	-0.85409
	Left Hippocampus	non-carrier	-0.852524
	Left Hippocampus	non-carrier	-0.849923
	Left Hippocampus	non-carrier	-0.848029
	Left Hippocampus	non-carrier	-0.84743
	Left Hippocampus	non-carrier	-0.846033
	Left Hippocampus	non-carrier	-0.843971
	Left Hippocampus	non-carrier	-0.843703
	Left Hippocampus	non-carrier	-0.842461
	Left Hippocampus	non-carrier	-0.839828
	Left Hippocampus	non-carrier	-0.837477
	Left Hippocampus	non-carrier	-0.836418
	Left Hippocampus	non-carrier	-0.835307
	Left Hippocampus	non-carrier	-0.834912
	Left Hippocampus	non-carrier	-0.832243
	Left Hippocampus	non-carrier	-0.831792
	Left Hippocampus	non-carrier	-0.829123
	Left Hippocampus	non-carrier	-0.82601
	Left Hippocampus	non-carrier	-0.823625
	Left Hippocampus	non-carrier	-0.817744
	Left Hippocampus	non-carrier	-0.817607
	Left Hippocampus	non-carrier	-0.816018
	Left Hippocampus	non-carrier	-0.815807
	Left Hippocampus	non-carrier	-0.815713
	Left Hippocampus	non-carrier	-0.812833
	Left Hippocampus	non-carrier	-0.811556
	Left Hippocampus	non-carrier	-0.810391
	Left Hippocampus	non-carrier	-0.806762
	Left Hippocampus	non-carrier	-0.806115
	Left Hippocampus	non-carrier	-0.804594
	Left Hippocampus	non-carrier	-0.802543
	Left Hippocampus	non-carrier	-0.800694
	Left Hippocampus	non-carrier	-0.799913
	Left Hippocampus	non-carrier	-0.799693
	Left Hippocampus	non-carrier	-0.799672
	Left Hippocampus	non-carrier	-0.796713
	Left Hippocampus	non-carrier	-0.793893
	Left Hippocampus	non-carrier	-0.789848
	Left Hippocampus	non-carrier	-0.7897
	Left Hippocampus	non-carrier	-0.788861
	Left Hippocampus	non-carrier	-0.787601
	Left Hippocampus	non-carrier	-0.78695
	Left Hippocampus	non-carrier	-0.785677
	Left Hippocampus	non-carrier	-0.785389
	Left Hippocampus	non-carrier	-0.784352
	Left Hippocampus	non-carrier	-0.784091
	Left Hippocampus	non-carrier	-0.776199
	Left Hippocampus	non-carrier	-0.769094
	Left Hippocampus	non-carrier	-0.768122
	Left Hippocampus	non-carrier	-0.767717
	Left Hippocampus	non-carrier	-0.765631
	Left Hippocampus	non-carrier	-0.764705
	Left Hippocampus	non-carrier	-0.762817
	Left Hippocampus	non-carrier	-0.762118
	Left Hippocampus	non-carrier	-0.760977
	Left Hippocampus	non-carrier	-0.759549
	Left Hippocampus	non-carrier	-0.758524
	Left Hippocampus	non-carrier	-0.757951
	Left Hippocampus	non-carrier	-0.75712
	Left Hippocampus	non-carrier	-0.752797
	Left Hippocampus	non-carrier	-0.752754
	Left Hippocampus	non-carrier	-0.75201
	Left Hippocampus	non-carrier	-0.751418
	Left Hippocampus	non-carrier	-0.750608
	Left Hippocampus	non-carrier	-0.748285
	Left Hippocampus	non-carrier	-0.747442
	Left Hippocampus	non-carrier	-0.747288
	Left Hippocampus	non-carrier	-0.743946
	Left Hippocampus	non-carrier	-0.737855
	Left Hippocampus	non-carrier	-0.73655
	Left Hippocampus	non-carrier	-0.734611
	Left Hippocampus	non-carrier	-0.732264
	Left Hippocampus	non-carrier	-0.731814
	Left Hippocampus	non-carrier	-0.731583
	Left Hippocampus	non-carrier	-0.728959
	Left Hippocampus	non-carrier	-0.728083
	Left Hippocampus	non-carrier	-0.727997
	Left Hippocampus	non-carrier	-0.727939
	Left Hippocampus	non-carrier	-0.725444
	Left Hippocampus	non-carrier	-0.723701
	Left Hippocampus	non-carrier	-0.722837
	Left Hippocampus	non-carrier	-0.720874
	Left Hippocampus	non-carrier	-0.720432
	Left Hippocampus	non-carrier	-0.71924
	Left Hippocampus	non-carrier	-0.718525
	Left Hippocampus	non-carrier	-0.71572
	Left Hippocampus	non-carrier	-0.714887
	Left Hippocampus	non-carrier	-0.713038
	Left Hippocampus	non-carrier	-0.711241
	Left Hippocampus	non-carrier	-0.710934
	Left Hippocampus	non-carrier	-0.706152
	Left Hippocampus	non-carrier	-0.705797
	Left Hippocampus	non-carrier	-0.705771
	Left Hippocampus	non-carrier	-0.70569
	Left Hippocampus	non-carrier	-0.702397
	Left Hippocampus	non-carrier	-0.701033
	Left Hippocampus	non-carrier	-0.700487
	Left Hippocampus	non-carrier	-0.699771
	Left Hippocampus	non-carrier	-0.696639
	Left Hippocampus	non-carrier	-0.695424
	Left Hippocampus	non-carrier	-0.692031
	Left Hippocampus	non-carrier	-0.691393
	Left Hippocampus	non-carrier	-0.690942
	Left Hippocampus	non-carrier	-0.689645
	Left Hippocampus	non-carrier	-0.688675
	Left Hippocampus	non-carrier	-0.687523
	Left Hippocampus	non-carrier	-0.685492
	Left Hippocampus	non-carrier	-0.685184
	Left Hippocampus	non-carrier	-0.684355
	Left Hippocampus	non-carrier	-0.678523
	Left Hippocampus	non-carrier	-0.675351
	Left Hippocampus	non-carrier	-0.673065
	Left Hippocampus	non-carrier	-0.672268
	Left Hippocampus	non-carrier	-0.668493
	Left Hippocampus	non-carrier	-0.668193
	Left Hippocampus	non-carrier	-0.664973
	Left Hippocampus	non-carrier	-0.662312
	Left Hippocampus	non-carrier	-0.660756
	Left Hippocampus	non-carrier	-0.660278
	Left Hippocampus	non-carrier	-0.658469
	Left Hippocampus	non-carrier	-0.655206
	Left Hippocampus	non-carrier	-0.647329
	Left Hippocampus	non-carrier	-0.644285
	Left Hippocampus	non-carrier	-0.643168
	Left Hippocampus	non-carrier	-0.63939
	Left Hippocampus	non-carrier	-0.637601
	Left Hippocampus	non-carrier	-0.634973
	Left Hippocampus	non-carrier	-0.632473
	Left Hippocampus	non-carrier	-0.6322
	Left Hippocampus	non-carrier	-0.631637
	Left Hippocampus	non-carrier	-0.630365
	Left Hippocampus	non-carrier	-0.625997
	Left Hippocampus	non-carrier	-0.625112
	Left Hippocampus	non-carrier	-0.624693
	Left Hippocampus	non-carrier	-0.624394
	Left Hippocampus	non-carrier	-0.623158
	Left Hippocampus	non-carrier	-0.62121
	Left Hippocampus	non-carrier	-0.615059
	Left Hippocampus	non-carrier	-0.611685
	Left Hippocampus	non-carrier	-0.611197
	Left Hippocampus	non-carrier	-0.611135
	Left Hippocampus	non-carrier	-0.607803
	Left Hippocampus	non-carrier	-0.607662
	Left Hippocampus	non-carrier	-0.606467
	Left Hippocampus	non-carrier	-0.604193
	Left Hippocampus	non-carrier	-0.603434
	Left Hippocampus	non-carrier	-0.602846
	Left Hippocampus	non-carrier	-0.598945
	Left Hippocampus	non-carrier	-0.59624
	Left Hippocampus	non-carrier	-0.596071
	Left Hippocampus	non-carrier	-0.594582
	Left Hippocampus	non-carrier	-0.590849
	Left Hippocampus	non-carrier	-0.589919
	Left Hippocampus	non-carrier	-0.588279
	Left Hippocampus	non-carrier	-0.585883
	Left Hippocampus	non-carrier	-0.581231
	Left Hippocampus	non-carrier	-0.580737
	Left Hippocampus	non-carrier	-0.579728
	Left Hippocampus	non-carrier	-0.579604
	Left Hippocampus	non-carrier	-0.579163
	Left Hippocampus	non-carrier	-0.575873
	Left Hippocampus	non-carrier	-0.574938
	Left Hippocampus	non-carrier	-0.570349
	Left Hippocampus	non-carrier	-0.568914
	Left Hippocampus	non-carrier	-0.566767
	Left Hippocampus	non-carrier	-0.566676
	Left Hippocampus	non-carrier	-0.565279
	Left Hippocampus	non-carrier	-0.561271
	Left Hippocampus	non-carrier	-0.560573
	Left Hippocampus	non-carrier	-0.558446
	Left Hippocampus	non-carrier	-0.558074
	Left Hippocampus	non-carrier	-0.557023
	Left Hippocampus	non-carrier	-0.556034
	Left Hippocampus	non-carrier	-0.555948
	Left Hippocampus	non-carrier	-0.553519
	Left Hippocampus	non-carrier	-0.550527
	Left Hippocampus	non-carrier	-0.55051
	Left Hippocampus	non-carrier	-0.548154
	Left Hippocampus	non-carrier	-0.547335
	Left Hippocampus	non-carrier	-0.547136
	Left Hippocampus	non-carrier	-0.545947
	Left Hippocampus	non-carrier	-0.544036
	Left Hippocampus	non-carrier	-0.543751
	Left Hippocampus	non-carrier	-0.542981
	Left Hippocampus	non-carrier	-0.540905
	Left Hippocampus	non-carrier	-0.540679
	Left Hippocampus	non-carrier	-0.540329
	Left Hippocampus	non-carrier	-0.538718
	Left Hippocampus	non-carrier	-0.538296
	Left Hippocampus	non-carrier	-0.537688
	Left Hippocampus	non-carrier	-0.535296
	Left Hippocampus	non-carrier	-0.534024
	Left Hippocampus	non-carrier	-0.53281
	Left Hippocampus	non-carrier	-0.531546
	Left Hippocampus	non-carrier	-0.531018
	Left Hippocampus	non-carrier	-0.530386
	Left Hippocampus	non-carrier	-0.530005
	Left Hippocampus	non-carrier	-0.526462
	Left Hippocampus	non-carrier	-0.523936
	Left Hippocampus	non-carrier	-0.522934
	Left Hippocampus	non-carrier	-0.520976
	Left Hippocampus	non-carrier	-0.520573
	Left Hippocampus	non-carrier	-0.520563
	Left Hippocampus	non-carrier	-0.519292
	Left Hippocampus	non-carrier	-0.518343
	Left Hippocampus	non-carrier	-0.517809
	Left Hippocampus	non-carrier	-0.517042
	Left Hippocampus	non-carrier	-0.516215
	Left Hippocampus	non-carrier	-0.509367
	Left Hippocampus	non-carrier	-0.505268
	Left Hippocampus	non-carrier	-0.504475
	Left Hippocampus	non-carrier	-0.503351
	Left Hippocampus	non-carrier	-0.502081
	Left Hippocampus	non-carrier	-0.495733
	Left Hippocampus	non-carrier	-0.4957
	Left Hippocampus	non-carrier	-0.494132
	Left Hippocampus	non-carrier	-0.493352
	Left Hippocampus	non-carrier	-0.489862
	Left Hippocampus	non-carrier	-0.489556
	Left Hippocampus	non-carrier	-0.488358
	Left Hippocampus	non-carrier	-0.488272
	Left Hippocampus	non-carrier	-0.485625
	Left Hippocampus	non-carrier	-0.483967
	Left Hippocampus	non-carrier	-0.48349
	Left Hippocampus	non-carrier	-0.480718
	Left Hippocampus	non-carrier	-0.479179
	Left Hippocampus	non-carrier	-0.475466
	Left Hippocampus	non-carrier	-0.47396
	Left Hippocampus	non-carrier	-0.472047
	Left Hippocampus	non-carrier	-0.471915
	Left Hippocampus	non-carrier	-0.47021
	Left Hippocampus	non-carrier	-0.469775
	Left Hippocampus	non-carrier	-0.467934
	Left Hippocampus	non-carrier	-0.467653
	Left Hippocampus	non-carrier	-0.465882
	Left Hippocampus	non-carrier	-0.463983
	Left Hippocampus	non-carrier	-0.460966
	Left Hippocampus	non-carrier	-0.459958
	Left Hippocampus	non-carrier	-0.457728
	Left Hippocampus	non-carrier	-0.455117
	Left Hippocampus	non-carrier	-0.454791
	Left Hippocampus	non-carrier	-0.454025
	Left Hippocampus	non-carrier	-0.45242
	Left Hippocampus	non-carrier	-0.450695
	Left Hippocampus	non-carrier	-0.450594
	Left Hippocampus	non-carrier	-0.449181
	Left Hippocampus	non-carrier	-0.449079
	Left Hippocampus	non-carrier	-0.448852
	Left Hippocampus	non-carrier	-0.447519
	Left Hippocampus	non-carrier	-0.446698
	Left Hippocampus	non-carrier	-0.443655
	Left Hippocampus	non-carrier	-0.443596
	Left Hippocampus	non-carrier	-0.442472
	Left Hippocampus	non-carrier	-0.4416
	Left Hippocampus	non-carrier	-0.439838
	Left Hippocampus	non-carrier	-0.439804
	Left Hippocampus	non-carrier	-0.438077
	Left Hippocampus	non-carrier	-0.43608
	Left Hippocampus	non-carrier	-0.435229
	Left Hippocampus	non-carrier	-0.434947
	Left Hippocampus	non-carrier	-0.43444
	Left Hippocampus	non-carrier	-0.433488
	Left Hippocampus	non-carrier	-0.432395
	Left Hippocampus	non-carrier	-0.431589
	Left Hippocampus	non-carrier	-0.428505
	Left Hippocampus	non-carrier	-0.427986
	Left Hippocampus	non-carrier	-0.427687
	Left Hippocampus	non-carrier	-0.427343
	Left Hippocampus	non-carrier	-0.425791
	Left Hippocampus	non-carrier	-0.424641
	Left Hippocampus	non-carrier	-0.423534
	Left Hippocampus	non-carrier	-0.423072
	Left Hippocampus	non-carrier	-0.422904
	Left Hippocampus	non-carrier	-0.422251
	Left Hippocampus	non-carrier	-0.420969
	Left Hippocampus	non-carrier	-0.420622
	Left Hippocampus	non-carrier	-0.418279
	Left Hippocampus	non-carrier	-0.416955
	Left Hippocampus	non-carrier	-0.416484
	Left Hippocampus	non-carrier	-0.415889
	Left Hippocampus	non-carrier	-0.414844
	Left Hippocampus	non-carrier	-0.414392
	Left Hippocampus	non-carrier	-0.413395
	Left Hippocampus	non-carrier	-0.412626
	Left Hippocampus	non-carrier	-0.412066
	Left Hippocampus	non-carrier	-0.411573
	Left Hippocampus	non-carrier	-0.411139
	Left Hippocampus	non-carrier	-0.408207
	Left Hippocampus	non-carrier	-0.405324
	Left Hippocampus	non-carrier	-0.405124
	Left Hippocampus	non-carrier	-0.403851
	Left Hippocampus	non-carrier	-0.401556
	Left Hippocampus	non-carrier	-0.400453
	Left Hippocampus	non-carrier	-0.399044
	Left Hippocampus	non-carrier	-0.397892
	Left Hippocampus	non-carrier	-0.393286
	Left Hippocampus	non-carrier	-0.391979
	Left Hippocampus	non-carrier	-0.390496
	Left Hippocampus	non-carrier	-0.390317
	Left Hippocampus	non-carrier	-0.3903
	Left Hippocampus	non-carrier	-0.389823
	Left Hippocampus	non-carrier	-0.389237
	Left Hippocampus	non-carrier	-0.388447
	Left Hippocampus	non-carrier	-0.383341
	Left Hippocampus	non-carrier	-0.383007
	Left Hippocampus	non-carrier	-0.382847
	Left Hippocampus	non-carrier	-0.381813
	Left Hippocampus	non-carrier	-0.381411
	Left Hippocampus	non-carrier	-0.380343
	Left Hippocampus	non-carrier	-0.377568
	Left Hippocampus	non-carrier	-0.376928
	Left Hippocampus	non-carrier	-0.376354
	Left Hippocampus	non-carrier	-0.373268
	Left Hippocampus	non-carrier	-0.371692
	Left Hippocampus	non-carrier	-0.371024
	Left Hippocampus	non-carrier	-0.370175
	Left Hippocampus	non-carrier	-0.36932
	Left Hippocampus	non-carrier	-0.368815
	Left Hippocampus	non-carrier	-0.367082
	Left Hippocampus	non-carrier	-0.367064
	Left Hippocampus	non-carrier	-0.36563
	Left Hippocampus	non-carrier	-0.365152
	Left Hippocampus	non-carrier	-0.365117
	Left Hippocampus	non-carrier	-0.36312
	Left Hippocampus	non-carrier	-0.360682
	Left Hippocampus	non-carrier	-0.360145
	Left Hippocampus	non-carrier	-0.357892
	Left Hippocampus	non-carrier	-0.357517
	Left Hippocampus	non-carrier	-0.357
	Left Hippocampus	non-carrier	-0.356254
	Left Hippocampus	non-carrier	-0.356111
	Left Hippocampus	non-carrier	-0.354673
	Left Hippocampus	non-carrier	-0.35459
	Left Hippocampus	non-carrier	-0.353876
	Left Hippocampus	non-carrier	-0.353622
	Left Hippocampus	non-carrier	-0.352391
	Left Hippocampus	non-carrier	-0.3483
	Left Hippocampus	non-carrier	-0.348103
	Left Hippocampus	non-carrier	-0.346613
	Left Hippocampus	non-carrier	-0.346577
	Left Hippocampus	non-carrier	-0.346332
	Left Hippocampus	non-carrier	-0.346146
	Left Hippocampus	non-carrier	-0.343552
	Left Hippocampus	non-carrier	-0.34308
	Left Hippocampus	non-carrier	-0.342048
	Left Hippocampus	non-carrier	-0.340711
	Left Hippocampus	non-carrier	-0.340448
	Left Hippocampus	non-carrier	-0.338452
	Left Hippocampus	non-carrier	-0.338076
	Left Hippocampus	non-carrier	-0.337645
	Left Hippocampus	non-carrier	-0.337644
	Left Hippocampus	non-carrier	-0.337173
	Left Hippocampus	non-carrier	-0.337118
	Left Hippocampus	non-carrier	-0.335134
	Left Hippocampus	non-carrier	-0.333935
	Left Hippocampus	non-carrier	-0.333616
	Left Hippocampus	non-carrier	-0.333237
	Left Hippocampus	non-carrier	-0.332358
	Left Hippocampus	non-carrier	-0.332331
	Left Hippocampus	non-carrier	-0.331435
	Left Hippocampus	non-carrier	-0.331075
	Left Hippocampus	non-carrier	-0.329535
	Left Hippocampus	non-carrier	-0.329138
	Left Hippocampus	non-carrier	-0.328139
	Left Hippocampus	non-carrier	-0.328109
	Left Hippocampus	non-carrier	-0.326913
	Left Hippocampus	non-carrier	-0.326288
	Left Hippocampus	non-carrier	-0.324347
	Left Hippocampus	non-carrier	-0.323006
	Left Hippocampus	non-carrier	-0.320708
	Left Hippocampus	non-carrier	-0.31978
	Left Hippocampus	non-carrier	-0.31926
	Left Hippocampus	non-carrier	-0.313353
	Left Hippocampus	non-carrier	-0.312712
	Left Hippocampus	non-carrier	-0.311953
	Left Hippocampus	non-carrier	-0.309326
	Left Hippocampus	non-carrier	-0.308174
	Left Hippocampus	non-carrier	-0.307355
	Left Hippocampus	non-carrier	-0.305975
	Left Hippocampus	non-carrier	-0.305376
	Left Hippocampus	non-carrier	-0.304318
	Left Hippocampus	non-carrier	-0.304305
	Left Hippocampus	non-carrier	-0.30429
	Left Hippocampus	non-carrier	-0.303091
	Left Hippocampus	non-carrier	-0.301832
	Left Hippocampus	non-carrier	-0.30079
	Left Hippocampus	non-carrier	-0.300669
	Left Hippocampus	non-carrier	-0.298418
	Left Hippocampus	non-carrier	-0.298062
	Left Hippocampus	non-carrier	-0.296798
	Left Hippocampus	non-carrier	-0.296608
	Left Hippocampus	non-carrier	-0.296321
	Left Hippocampus	non-carrier	-0.295633
	Left Hippocampus	non-carrier	-0.293562
	Left Hippocampus	non-carrier	-0.292801
	Left Hippocampus	non-carrier	-0.290522
	Left Hippocampus	non-carrier	-0.289666
	Left Hippocampus	non-carrier	-0.288534
	Left Hippocampus	non-carrier	-0.286342
	Left Hippocampus	non-carrier	-0.28552
	Left Hippocampus	non-carrier	-0.28454
	Left Hippocampus	non-carrier	-0.28233
	Left Hippocampus	non-carrier	-0.281746
	Left Hippocampus	non-carrier	-0.279473
	Left Hippocampus	non-carrier	-0.27895
	Left Hippocampus	non-carrier	-0.278252
	Left Hippocampus	non-carrier	-0.278117
	Left Hippocampus	non-carrier	-0.277873
	Left Hippocampus	non-carrier	-0.275131
	Left Hippocampus	non-carrier	-0.274735
	Left Hippocampus	non-carrier	-0.27279
	Left Hippocampus	non-carrier	-0.272039
	Left Hippocampus	non-carrier	-0.271127
	Left Hippocampus	non-carrier	-0.270314
	Left Hippocampus	non-carrier	-0.270044
	Left Hippocampus	non-carrier	-0.267232
	Left Hippocampus	non-carrier	-0.266918
	Left Hippocampus	non-carrier	-0.266401
	Left Hippocampus	non-carrier	-0.264863
	Left Hippocampus	non-carrier	-0.263002
	Left Hippocampus	non-carrier	-0.261821
	Left Hippocampus	non-carrier	-0.261231
	Left Hippocampus	non-carrier	-0.259313
	Left Hippocampus	non-carrier	-0.259281
	Left Hippocampus	non-carrier	-0.257953
	Left Hippocampus	non-carrier	-0.257823
	Left Hippocampus	non-carrier	-0.256686
	Left Hippocampus	non-carrier	-0.253453
	Left Hippocampus	non-carrier	-0.252077
	Left Hippocampus	non-carrier	-0.250645
	Left Hippocampus	non-carrier	-0.249452
	Left Hippocampus	non-carrier	-0.248971
	Left Hippocampus	non-carrier	-0.248454
	Left Hippocampus	non-carrier	-0.247757
	Left Hippocampus	non-carrier	-0.247458
	Left Hippocampus	non-carrier	-0.247363
	Left Hippocampus	non-carrier	-0.247006
	Left Hippocampus	non-carrier	-0.24441
	Left Hippocampus	non-carrier	-0.244405
	Left Hippocampus	non-carrier	-0.243573
	Left Hippocampus	non-carrier	-0.243457
	Left Hippocampus	non-carrier	-0.2414
	Left Hippocampus	non-carrier	-0.240652
	Left Hippocampus	non-carrier	-0.240388
	Left Hippocampus	non-carrier	-0.239747
	Left Hippocampus	non-carrier	-0.238607
	Left Hippocampus	non-carrier	-0.238471
	Left Hippocampus	non-carrier	-0.236832
	Left Hippocampus	non-carrier	-0.236632
	Left Hippocampus	non-carrier	-0.23609
	Left Hippocampus	non-carrier	-0.235793
	Left Hippocampus	non-carrier	-0.23509
	Left Hippocampus	non-carrier	-0.233194
	Left Hippocampus	non-carrier	-0.231329
	Left Hippocampus	non-carrier	-0.228301
	Left Hippocampus	non-carrier	-0.22541
	Left Hippocampus	non-carrier	-0.2254
	Left Hippocampus	non-carrier	-0.224913
	Left Hippocampus	non-carrier	-0.224339
	Left Hippocampus	non-carrier	-0.223748
	Left Hippocampus	non-carrier	-0.223523
	Left Hippocampus	non-carrier	-0.222211
	Left Hippocampus	non-carrier	-0.222193
	Left Hippocampus	non-carrier	-0.222042
	Left Hippocampus	non-carrier	-0.22158
	Left Hippocampus	non-carrier	-0.22134
	Left Hippocampus	non-carrier	-0.220532
	Left Hippocampus	non-carrier	-0.220258
	Left Hippocampus	non-carrier	-0.220023
	Left Hippocampus	non-carrier	-0.218013
	Left Hippocampus	non-carrier	-0.21589
	Left Hippocampus	non-carrier	-0.21475
	Left Hippocampus	non-carrier	-0.214069
	Left Hippocampus	non-carrier	-0.212799
	Left Hippocampus	non-carrier	-0.212591
	Left Hippocampus	non-carrier	-0.212073
	Left Hippocampus	non-carrier	-0.209057
	Left Hippocampus	non-carrier	-0.207716
	Left Hippocampus	non-carrier	-0.207179
	Left Hippocampus	non-carrier	-0.206803
	Left Hippocampus	non-carrier	-0.206781
	Left Hippocampus	non-carrier	-0.206034
	Left Hippocampus	non-carrier	-0.205012
	Left Hippocampus	non-carrier	-0.202935
	Left Hippocampus	non-carrier	-0.202134
	Left Hippocampus	non-carrier	-0.200786
	Left Hippocampus	non-carrier	-0.200127
	Left Hippocampus	non-carrier	-0.198599
	Left Hippocampus	non-carrier	-0.197685
	Left Hippocampus	non-carrier	-0.197036
	Left Hippocampus	non-carrier	-0.195123
	Left Hippocampus	non-carrier	-0.194939
	Left Hippocampus	non-carrier	-0.194746
	Left Hippocampus	non-carrier	-0.193662
	Left Hippocampus	non-carrier	-0.19214
	Left Hippocampus	non-carrier	-0.190201
	Left Hippocampus	non-carrier	-0.188652
	Left Hippocampus	non-carrier	-0.187792
	Left Hippocampus	non-carrier	-0.187548
	Left Hippocampus	non-carrier	-0.187455
	Left Hippocampus	non-carrier	-0.186726
	Left Hippocampus	non-carrier	-0.185154
	Left Hippocampus	non-carrier	-0.183992
	Left Hippocampus	non-carrier	-0.18303
	Left Hippocampus	non-carrier	-0.1811
	Left Hippocampus	non-carrier	-0.18101
	Left Hippocampus	non-carrier	-0.180304
	Left Hippocampus	non-carrier	-0.173492
	Left Hippocampus	non-carrier	-0.173433
	Left Hippocampus	non-carrier	-0.171215
	Left Hippocampus	non-carrier	-0.170483
	Left Hippocampus	non-carrier	-0.169992
	Left Hippocampus	non-carrier	-0.169165
	Left Hippocampus	non-carrier	-0.168871
	Left Hippocampus	non-carrier	-0.168065
	Left Hippocampus	non-carrier	-0.166584
	Left Hippocampus	non-carrier	-0.165622
	Left Hippocampus	non-carrier	-0.164408
	Left Hippocampus	non-carrier	-0.163449
	Left Hippocampus	non-carrier	-0.162771
	Left Hippocampus	non-carrier	-0.16238
	Left Hippocampus	non-carrier	-0.15983
	Left Hippocampus	non-carrier	-0.158978
	Left Hippocampus	non-carrier	-0.157921
	Left Hippocampus	non-carrier	-0.157723
	Left Hippocampus	non-carrier	-0.157187
	Left Hippocampus	non-carrier	-0.156025
	Left Hippocampus	non-carrier	-0.15524
	Left Hippocampus	non-carrier	-0.1541
	Left Hippocampus	non-carrier	-0.153599
	Left Hippocampus	non-carrier	-0.153537
	Left Hippocampus	non-carrier	-0.152947
	Left Hippocampus	non-carrier	-0.150368
	Left Hippocampus	non-carrier	-0.150054
	Left Hippocampus	non-carrier	-0.14816
	Left Hippocampus	non-carrier	-0.145205
	Left Hippocampus	non-carrier	-0.143224
	Left Hippocampus	non-carrier	-0.142572
	Left Hippocampus	non-carrier	-0.141934
	Left Hippocampus	non-carrier	-0.141525
	Left Hippocampus	non-carrier	-0.141055
	Left Hippocampus	non-carrier	-0.140725
	Left Hippocampus	non-carrier	-0.137346
	Left Hippocampus	non-carrier	-0.136254
	Left Hippocampus	non-carrier	-0.135137
	Left Hippocampus	non-carrier	-0.134451
	Left Hippocampus	non-carrier	-0.132362
	Left Hippocampus	non-carrier	-0.132226
	Left Hippocampus	non-carrier	-0.13202
	Left Hippocampus	non-carrier	-0.131378
	Left Hippocampus	non-carrier	-0.131206
	Left Hippocampus	non-carrier	-0.130945
	Left Hippocampus	non-carrier	-0.130873
	Left Hippocampus	non-carrier	-0.12903
	Left Hippocampus	non-carrier	-0.125999
	Left Hippocampus	non-carrier	-0.125766
	Left Hippocampus	non-carrier	-0.125453
	Left Hippocampus	non-carrier	-0.125425
	Left Hippocampus	non-carrier	-0.124663
	Left Hippocampus	non-carrier	-0.124486
	Left Hippocampus	non-carrier	-0.124124
	Left Hippocampus	non-carrier	-0.119584
	Left Hippocampus	non-carrier	-0.11936
	Left Hippocampus	non-carrier	-0.118303
	Left Hippocampus	non-carrier	-0.116825
	Left Hippocampus	non-carrier	-0.115185
	Left Hippocampus	non-carrier	-0.114692
	Left Hippocampus	non-carrier	-0.114448
	Left Hippocampus	non-carrier	-0.113796
	Left Hippocampus	non-carrier	-0.112229
	Left Hippocampus	non-carrier	-0.111823
	Left Hippocampus	non-carrier	-0.111013
	Left Hippocampus	non-carrier	-0.109405
	Left Hippocampus	non-carrier	-0.107201
	Left Hippocampus	non-carrier	-0.106392
	Left Hippocampus	non-carrier	-0.105871
	Left Hippocampus	non-carrier	-0.105573
	Left Hippocampus	non-carrier	-0.105276
	Left Hippocampus	non-carrier	-0.104387
	Left Hippocampus	non-carrier	-0.104284
	Left Hippocampus	non-carrier	-0.103001
	Left Hippocampus	non-carrier	-0.102825
	Left Hippocampus	non-carrier	-0.102383
	Left Hippocampus	non-carrier	-0.101657
	Left Hippocampus	non-carrier	-0.0995267
	Left Hippocampus	non-carrier	-0.0988763
	Left Hippocampus	non-carrier	-0.0974197
	Left Hippocampus	non-carrier	-0.0963953
	Left Hippocampus	non-carrier	-0.0961586
	Left Hippocampus	non-carrier	-0.095728
	Left Hippocampus	non-carrier	-0.0955936
	Left Hippocampus	non-carrier	-0.0955001
	Left Hippocampus	non-carrier	-0.0946229
	Left Hippocampus	non-carrier	-0.0944133
	Left Hippocampus	non-carrier	-0.0930769
	Left Hippocampus	non-carrier	-0.0928279
	Left Hippocampus	non-carrier	-0.0917484
	Left Hippocampus	non-carrier	-0.0913404
	Left Hippocampus	non-carrier	-0.0909907
	Left Hippocampus	non-carrier	-0.0901048
	Left Hippocampus	non-carrier	-0.0896833
	Left Hippocampus	non-carrier	-0.0891216
	Left Hippocampus	non-carrier	-0.0885015
	Left Hippocampus	non-carrier	-0.0879001
	Left Hippocampus	non-carrier	-0.0856928
	Left Hippocampus	non-carrier	-0.0849694
	Left Hippocampus	non-carrier	-0.0846469
	Left Hippocampus	non-carrier	-0.0814898
	Left Hippocampus	non-carrier	-0.0811147
	Left Hippocampus	non-carrier	-0.080534
	Left Hippocampus	non-carrier	-0.0791836
	Left Hippocampus	non-carrier	-0.0765176
	Left Hippocampus	non-carrier	-0.0764725
	Left Hippocampus	non-carrier	-0.0759175
	Left Hippocampus	non-carrier	-0.0753057
	Left Hippocampus	non-carrier	-0.0731206
	Left Hippocampus	non-carrier	-0.0725703
	Left Hippocampus	non-carrier	-0.0718742
	Left Hippocampus	non-carrier	-0.0716723
	Left Hippocampus	non-carrier	-0.0714206
	Left Hippocampus	non-carrier	-0.068795
	Left Hippocampus	non-carrier	-0.0686643
	Left Hippocampus	non-carrier	-0.0684294
	Left Hippocampus	non-carrier	-0.0683952
	Left Hippocampus	non-carrier	-0.0677096
	Left Hippocampus	non-carrier	-0.0662215
	Left Hippocampus	non-carrier	-0.0651596
	Left Hippocampus	non-carrier	-0.0648555
	Left Hippocampus	non-carrier	-0.0642311
	Left Hippocampus	non-carrier	-0.0629341
	Left Hippocampus	non-carrier	-0.0626713
	Left Hippocampus	non-carrier	-0.0623079
	Left Hippocampus	non-carrier	-0.0618533
	Left Hippocampus	non-carrier	-0.0609101
	Left Hippocampus	non-carrier	-0.0596675
	Left Hippocampus	non-carrier	-0.0586745
	Left Hippocampus	non-carrier	-0.0581242
	Left Hippocampus	non-carrier	-0.0580131
	Left Hippocampus	non-carrier	-0.0559031
	Left Hippocampus	non-carrier	-0.0553608
	Left Hippocampus	non-carrier	-0.0547704
	Left Hippocampus	non-carrier	-0.0547704
	Left Hippocampus	non-carrier	-0.0541011
	Left Hippocampus	non-carrier	-0.053384
	Left Hippocampus	non-carrier	-0.0529428
	Left Hippocampus	non-carrier	-0.0528207
	Left Hippocampus	non-carrier	-0.0518565
	Left Hippocampus	non-carrier	-0.0514649
	Left Hippocampus	non-carrier	-0.0510887
	Left Hippocampus	non-carrier	-0.0507898
	Left Hippocampus	non-carrier	-0.0488759
	Left Hippocampus	non-carrier	-0.0471808
	Left Hippocampus	non-carrier	-0.0467089
	Left Hippocampus	non-carrier	-0.0451877
	Left Hippocampus	non-carrier	-0.0450104
	Left Hippocampus	non-carrier	-0.0447667
	Left Hippocampus	non-carrier	-0.0442307
	Left Hippocampus	non-carrier	-0.0435894
	Left Hippocampus	non-carrier	-0.0426282
	Left Hippocampus	non-carrier	-0.0424358
	Left Hippocampus	non-carrier	-0.0397108
	Left Hippocampus	non-carrier	-0.0391505
	Left Hippocampus	non-carrier	-0.0381611
	Left Hippocampus	non-carrier	-0.0378094
	Left Hippocampus	non-carrier	-0.0358777
	Left Hippocampus	non-carrier	-0.0356628
	Left Hippocampus	non-carrier	-0.0354782
	Left Hippocampus	non-carrier	-0.0352273
	Left Hippocampus	non-carrier	-0.0350876
	Left Hippocampus	non-carrier	-0.0340405
	Left Hippocampus	non-carrier	-0.0338703
	Left Hippocampus	non-carrier	-0.0333793
	Left Hippocampus	non-carrier	-0.0323638
	Left Hippocampus	non-carrier	-0.0320766
	Left Hippocampus	non-carrier	-0.0309917
	Left Hippocampus	non-carrier	-0.0306577
	Left Hippocampus	non-carrier	-0.030102
	Left Hippocampus	non-carrier	-0.0297844
	Left Hippocampus	non-carrier	-0.029767
	Left Hippocampus	non-carrier	-0.0295784
	Left Hippocampus	non-carrier	-0.0290561
	Left Hippocampus	non-carrier	-0.0280028
	Left Hippocampus	non-carrier	-0.0267788
	Left Hippocampus	non-carrier	-0.0255704
	Left Hippocampus	non-carrier	-0.0251651
	Left Hippocampus	non-carrier	-0.0230149
	Left Hippocampus	non-carrier	-0.0218348
	Left Hippocampus	non-carrier	-0.0218041
	Left Hippocampus	non-carrier	-0.0217916
	Left Hippocampus	non-carrier	-0.0212752
	Left Hippocampus	non-carrier	-0.0200218
	Left Hippocampus	non-carrier	-0.0194837
	Left Hippocampus	non-carrier	-0.0189764
	Left Hippocampus	non-carrier	-0.0175489
	Left Hippocampus	non-carrier	-0.0160362
	Left Hippocampus	non-carrier	-0.0148649
	Left Hippocampus	non-carrier	-0.0133628
	Left Hippocampus	non-carrier	-0.0132154
	Left Hippocampus	non-carrier	-0.0126554
	Left Hippocampus	non-carrier	-0.0102447
	Left Hippocampus	non-carrier	-0.00927937
	Left Hippocampus	non-carrier	-0.00866667
	Left Hippocampus	non-carrier	-0.00850671
[truncated: 4,600 more rows]

## Sheet: Fig6
Fig6-a								Fig6-b
	apoe_statusO	delta_brain	estimate	se	apoe_statusF	features			apoe_statusO	delta_brain	age	estimate	se	apoe_statusF	features	f_label
	0	-2.5	-0.368224	-0.368224	non-carrier	Left Hippocampus			0	-2.5	40	0.208188	0.208188	non-carrier	Left Hippocampus	left hippocampus
	1	-2.5	-0.499698	-0.499698	carrier	Left Hippocampus			1	-2.13636	40	0.111863	0.111863	carrier	Left Hippocampus	left hippocampus
	0	-2.40909	-0.346838	-0.346838	non-carrier	Left Hippocampus			1	1.95455	40	-0.0487575	-0.0487575	carrier	Left Hippocampus	left hippocampus
	1	-2.40909	-0.474289	-0.474289	carrier	Left Hippocampus			1	2.13636	70	0.102606	0.102606	carrier	Right Hippocampus	right hippocampus
	0	-2.31818	-0.325729	-0.325729	non-carrier	Left Hippocampus			0	2.22727	70	0.0897216	0.0897216	non-carrier	Right Hippocampus	right hippocampus
	1	-2.31818	-0.449159	-0.449159	carrier	Left Hippocampus			1	2.22727	70	0.0915952	0.0915952	carrier	Right Hippocampus	right hippocampus
	0	-2.22727	-0.30491	-0.30491	non-carrier	Left Hippocampus			0	2.31818	70	0.0770146	0.0770146	non-carrier	Right Hippocampus	right hippocampus
	1	-2.22727	-0.424318	-0.424318	carrier	Left Hippocampus			1	2.31818	70	0.0799071	0.0799071	carrier	Right Hippocampus	right hippocampus
	0	-2.13636	-0.284394	-0.284394	non-carrier	Left Hippocampus			0	2.40909	70	0.0636832	0.0636832	non-carrier	Right Hippocampus	right hippocampus
	1	-2.13636	-0.399779	-0.399779	carrier	Left Hippocampus			1	2.40909	70	0.0675945	0.0675945	carrier	Right Hippocampus	right hippocampus
	0	-2.04545	-0.264191	-0.264191	non-carrier	Left Hippocampus			0	2.5	70	0.0497808	0.0497808	non-carrier	Right Hippocampus	right hippocampus
	1	-2.04545	-0.375554	-0.375554	carrier	Left Hippocampus			1	2.5	70	0.054711	0.054711	carrier	Right Hippocampus	right hippocampus
	0	-1.95455	-0.244314	-0.244314	non-carrier	Left Hippocampus			0	-2.5	80	-0.496858	-0.496858	non-carrier	Right Hippocampus	right hippocampus
	1	-1.95455	-0.351655	-0.351655	carrier	Left Hippocampus			0	2.04545	40	-0.134101	-0.134101	non-carrier	Left Hippocampus	left hippocampus
	0	-1.86364	-0.224776	-0.224776	non-carrier	Left Hippocampus			1	-2.5	80	-0.593866	-0.593866	carrier	Right Hippocampus	right hippocampus
	1	-1.86364	-0.328095	-0.328095	carrier	Left Hippocampus			0	-2.40909	80	-0.486121	-0.486121	non-carrier	Right Hippocampus	right hippocampus
	0	-1.77273	-0.205588	-0.205588	non-carrier	Left Hippocampus			1	-2.40909	80	-0.580439	-0.580439	carrier	Right Hippocampus	right hippocampus
	1	-1.77273	-0.304884	-0.304884	carrier	Left Hippocampus			0	-2.31818	80	-0.474974	-0.474974	non-carrier	Right Hippocampus	right hippocampus
	0	-1.68182	-0.186762	-0.186762	non-carrier	Left Hippocampus			1	-2.31818	80	-0.566603	-0.566603	carrier	Right Hippocampus	right hippocampus
	1	-1.68182	-0.282036	-0.282036	carrier	Left Hippocampus			0	-2.22727	80	-0.463401	-0.463401	non-carrier	Right Hippocampus	right hippocampus
	0	-1.59091	-0.16831	-0.16831	non-carrier	Left Hippocampus			1	-2.22727	80	-0.552339	-0.552339	carrier	Right Hippocampus	right hippocampus
	1	-1.59091	-0.259563	-0.259563	carrier	Left Hippocampus			0	-2.13636	80	-0.451382	-0.451382	non-carrier	Right Hippocampus	right hippocampus
	0	-1.5	-0.150245	-0.150245	non-carrier	Left Hippocampus			1	-2.13636	80	-0.53763	-0.53763	carrier	Right Hippocampus	right hippocampus
	1	-1.5	-0.237475	-0.237475	carrier	Left Hippocampus			0	-2.04545	80	-0.4389	-0.4389	non-carrier	Right Hippocampus	right hippocampus
	0	-1.40909	-0.132579	-0.132579	non-carrier	Left Hippocampus			1	2.04545	40	-0.0526749	-0.0526749	carrier	Left Hippocampus	left hippocampus
	1	-1.40909	-0.215787	-0.215787	carrier	Left Hippocampus			1	-2.04545	80	-0.522458	-0.522458	carrier	Right Hippocampus	right hippocampus
	0	-1.31818	-0.115323	-0.115323	non-carrier	Left Hippocampus			0	-1.95455	80	-0.425937	-0.425937	non-carrier	Right Hippocampus	right hippocampus
	1	-1.31818	-0.194509	-0.194509	carrier	Left Hippocampus			1	-1.95455	80	-0.506806	-0.506806	carrier	Right Hippocampus	right hippocampus
	0	-1.22727	-0.09849	-0.09849	non-carrier	Left Hippocampus			0	-1.86364	80	-0.412476	-0.412476	non-carrier	Right Hippocampus	right hippocampus
	1	-1.22727	-0.173654	-0.173654	carrier	Left Hippocampus			1	-1.86364	80	-0.490655	-0.490655	carrier	Right Hippocampus	right hippocampus
	0	-1.13636	-0.0820917	-0.0820917	non-carrier	Left Hippocampus			0	-1.77273	80	-0.398498	-0.398498	non-carrier	Right Hippocampus	right hippocampus
	1	-1.13636	-0.153233	-0.153233	carrier	Left Hippocampus			1	-1.77273	80	-0.473987	-0.473987	carrier	Right Hippocampus	right hippocampus
	0	-1.04545	-0.0661394	-0.0661394	non-carrier	Left Hippocampus			0	-1.68182	80	-0.383986	-0.383986	non-carrier	Right Hippocampus	right hippocampus
	1	-1.04545	-0.133259	-0.133259	carrier	Left Hippocampus			1	-1.68182	80	-0.456785	-0.456785	carrier	Right Hippocampus	right hippocampus
	0	-0.954545	-0.0506354	-0.0506354	non-carrier	Left Hippocampus			0	-1.59091	80	-0.368922	-0.368922	non-carrier	Right Hippocampus	right hippocampus
	1	-0.954545	-0.113733	-0.113733	carrier	Left Hippocampus			0	2.13636	40	-0.141993	-0.141993	non-carrier	Left Hippocampus	left hippocampus
	0	-0.863636	-0.0355777	-0.0355777	non-carrier	Left Hippocampus			1	-1.59091	80	-0.439031	-0.439031	carrier	Right Hippocampus	right hippocampus
	1	-0.863636	-0.0946529	-0.0946529	carrier	Left Hippocampus			0	-1.5	80	-0.353288	-0.353288	non-carrier	Right Hippocampus	right hippocampus
	0	-0.772727	-0.0209644	-0.0209644	non-carrier	Left Hippocampus			1	-1.5	80	-0.420706	-0.420706	carrier	Right Hippocampus	right hippocampus
	1	-0.772727	-0.0760174	-0.0760174	carrier	Left Hippocampus			0	-1.40909	80	-0.337066	-0.337066	non-carrier	Right Hippocampus	right hippocampus
	0	-0.681818	-0.0067934	-0.0067934	non-carrier	Left Hippocampus			1	-1.40909	80	-0.401794	-0.401794	carrier	Right Hippocampus	right hippocampus
	1	-0.681818	-0.0578243	-0.0578243	carrier	Left Hippocampus			0	-1.31818	80	-0.320238	-0.320238	non-carrier	Right Hippocampus	right hippocampus
	0	-0.590909	0.00693705	0.00693705	non-carrier	Left Hippocampus			1	-1.31818	80	-0.382277	-0.382277	carrier	Right Hippocampus	right hippocampus
	1	-0.590909	-0.0400717	-0.0400717	carrier	Left Hippocampus			0	-1.22727	80	-0.302786	-0.302786	non-carrier	Right Hippocampus	right hippocampus
	0	-0.5	0.02019	0.02019	non-carrier	Left Hippocampus			1	-1.22727	80	-0.362135	-0.362135	carrier	Right Hippocampus	right hippocampus
	1	-0.5	-0.0227966	-0.0227966	carrier	Left Hippocampus			0	-1.13636	80	-0.284694	-0.284694	non-carrier	Right Hippocampus	right hippocampus
	0	-0.409091	0.0328485	0.0328485	non-carrier	Left Hippocampus			1	2.13636	40	-0.0561337	-0.0561337	carrier	Left Hippocampus	left hippocampus
	1	-0.409091	-0.00611593	-0.00611593	carrier	Left Hippocampus			1	-1.13636	80	-0.341353	-0.341353	carrier	Right Hippocampus	right hippocampus
	0	-0.318182	0.0447858	0.0447858	non-carrier	Left Hippocampus			0	-1.04545	80	-0.265947	-0.265947	non-carrier	Right Hippocampus	right hippocampus
	1	-0.318182	0.00984352	0.00984352	carrier	Left Hippocampus			1	-1.04545	80	-0.319917	-0.319917	carrier	Right Hippocampus	right hippocampus
	0	-0.227273	0.0558846	0.0558846	non-carrier	Left Hippocampus			0	-0.954545	80	-0.246555	-0.246555	non-carrier	Right Hippocampus	right hippocampus
	1	-0.227273	0.0249645	0.0249645	carrier	Left Hippocampus			1	-0.954545	80	-0.297834	-0.297834	carrier	Right Hippocampus	right hippocampus
	0	-0.136364	0.0660817	0.0660817	non-carrier	Left Hippocampus			0	-0.863636	80	-0.226528	-0.226528	non-carrier	Right Hippocampus	right hippocampus
	1	-0.136364	0.0391838	0.0391838	carrier	Left Hippocampus			1	-0.863636	80	-0.275118	-0.275118	carrier	Right Hippocampus	right hippocampus
	0	-0.0454545	0.0753332	0.0753332	non-carrier	Left Hippocampus			0	-0.772727	80	-0.205879	-0.205879	non-carrier	Right Hippocampus	right hippocampus
	1	-0.0454545	0.0524574	0.0524574	carrier	Left Hippocampus			1	-0.772727	80	-0.251778	-0.251778	carrier	Right Hippocampus	right hippocampus
	0	0.0454545	0.0836161	0.0836161	non-carrier	Left Hippocampus			0	-0.681818	80	-0.184618	-0.184618	non-carrier	Right Hippocampus	right hippocampus
	1	0.0454545	0.0647624	0.0647624	carrier	Left Hippocampus			0	2.22727	40	-0.149445	-0.149445	non-carrier	Left Hippocampus	left hippocampus
	0	0.136364	0.0909795	0.0909795	non-carrier	Left Hippocampus			1	-0.681818	80	-0.227828	-0.227828	carrier	Right Hippocampus	right hippocampus
	1	0.136364	0.076148	0.076148	carrier	Left Hippocampus			0	-0.590909	80	-0.162761	-0.162761	non-carrier	Right Hippocampus	right hippocampus
	0	0.227273	0.0974862	0.0974862	non-carrier	Left Hippocampus			1	-0.590909	80	-0.20328	-0.20328	carrier	Right Hippocampus	right hippocampus
	1	0.227273	0.0866768	0.0866768	carrier	Left Hippocampus			0	-0.5	80	-0.140398	-0.140398	non-carrier	Right Hippocampus	right hippocampus
	0	0.318182	0.103147	0.103147	non-carrier	Left Hippocampus			1	-0.5	80	-0.178228	-0.178228	carrier	Right Hippocampus	right hippocampus
	1	0.318182	0.0963599	0.0963599	carrier	Left Hippocampus			0	-0.409091	80	-0.117649	-0.117649	non-carrier	Right Hippocampus	right hippocampus
	0	0.409091	0.10791	0.10791	non-carrier	Left Hippocampus			1	-0.409091	80	-0.152789	-0.152789	carrier	Right Hippocampus	right hippocampus
	1	0.409091	0.105145	0.105145	carrier	Left Hippocampus			0	-0.318182	80	-0.0945148	-0.0945148	non-carrier	Right Hippocampus	right hippocampus
	0	0.5	0.11173	0.11173	non-carrier	Left Hippocampus			1	-0.318182	80	-0.126965	-0.126965	carrier	Right Hippocampus	right hippocampus
	1	0.5	0.112987	0.112987	carrier	Left Hippocampus			0	-0.227273	80	-0.0709989	-0.0709989	non-carrier	Right Hippocampus	right hippocampus
	0	0.590909	0.114616	0.114616	non-carrier	Left Hippocampus			1	2.22727	40	-0.0591524	-0.0591524	carrier	Left Hippocampus	left hippocampus
	1	0.590909	0.119896	0.119896	carrier	Left Hippocampus			1	-0.227273	80	-0.100759	-0.100759	carrier	Right Hippocampus	right hippocampus
	0	0.681818	0.116592	0.116592	non-carrier	Left Hippocampus			0	-0.136364	80	-0.0472448	-0.0472448	non-carrier	Right Hippocampus	right hippocampus
	1	0.681818	0.125893	0.125893	carrier	Left Hippocampus			1	-0.136364	80	-0.0743148	-0.0743148	carrier	Right Hippocampus	right hippocampus
	0	0.772727	0.117721	0.117721	non-carrier	Left Hippocampus			0	-0.0454545	80	-0.0234977	-0.0234977	non-carrier	Right Hippocampus	right hippocampus
	1	0.772727	0.131045	0.131045	carrier	Left Hippocampus			1	-0.0454545	80	-0.0478778	-0.0478778	carrier	Right Hippocampus	right hippocampus
	0	0.863636	0.118197	0.118197	non-carrier	Left Hippocampus			0	0.0454545	80	5.98791e-05	5.98791e-05	non-carrier	Right Hippocampus	right hippocampus
	1	0.863636	0.135543	0.135543	carrier	Left Hippocampus			1	0.0454545	80	-0.0216303	-0.0216303	carrier	Right Hippocampus	right hippocampus
	0	0.954545	0.118235	0.118235	non-carrier	Left Hippocampus			0	0.136364	80	0.0235263	0.0235263	non-carrier	Right Hippocampus	right hippocampus
	1	0.954545	0.139603	0.139603	carrier	Left Hippocampus			1	0.136364	80	0.00452605	0.00452605	carrier	Right Hippocampus	right hippocampus
	0	1.04545	0.11805	0.11805	non-carrier	Left Hippocampus			0	0.227273	80	0.0466152	0.0466152	non-carrier	Right Hippocampus	right hippocampus
	1	1.04545	0.143439	0.143439	carrier	Left Hippocampus			0	2.31818	40	-0.156476	-0.156476	non-carrier	Left Hippocampus	left hippocampus
	0	1.13636	0.117837	0.117837	non-carrier	Left Hippocampus			1	0.227273	80	0.0303048	0.0303048	carrier	Right Hippocampus	right hippocampus
	1	1.13636	0.147249	0.147249	carrier	Left Hippocampus			0	0.318182	80	0.0687823	0.0687823	non-carrier	Right Hippocampus	right hippocampus
	0	1.22727	0.117653	0.117653	non-carrier	Left Hippocampus			1	0.318182	80	0.0551619	0.0551619	carrier	Right Hippocampus	right hippocampus
	1	1.22727	0.151087	0.151087	carrier	Left Hippocampus			0	0.409091	80	0.0895566	0.0895566	non-carrier	Right Hippocampus	right hippocampus
	0	1.31818	0.117497	0.117497	non-carrier	Left Hippocampus			1	0.409091	80	0.0786261	0.0786261	carrier	Right Hippocampus	right hippocampus
	1	1.31818	0.154953	0.154953	carrier	Left Hippocampus			0	0.5	80	0.108479	0.108479	non-carrier	Right Hippocampus	right hippocampus
	0	1.40909	0.117369	0.117369	non-carrier	Left Hippocampus			1	0.5	80	0.100239	0.100239	carrier	Right Hippocampus	right hippocampus
	1	1.40909	0.158847	0.158847	carrier	Left Hippocampus			0	0.590909	80	0.125124	0.125124	non-carrier	Right Hippocampus	right hippocampus
	0	1.5	0.117267	0.117267	non-carrier	Left Hippocampus			1	0.590909	80	0.119574	0.119574	carrier	Right Hippocampus	right hippocampus
	1	1.5	0.162768	0.162768	carrier	Left Hippocampus			0	0.681818	80	0.139108	0.139108	non-carrier	Right Hippocampus	right hippocampus
	0	1.59091	0.117191	0.117191	non-carrier	Left Hippocampus			1	2.31818	40	-0.0617496	-0.0617496	carrier	Left Hippocampus	left hippocampus
	1	1.59091	0.166714	0.166714	carrier	Left Hippocampus			1	0.681818	80	0.136247	0.136247	carrier	Right Hippocampus	right hippocampus
	0	1.68182	0.117141	0.117141	non-carrier	Left Hippocampus			0	0.772727	80	0.150418	0.150418	non-carrier	Right Hippocampus	right hippocampus
	1	1.68182	0.170686	0.170686	carrier	Left Hippocampus			1	0.772727	80	0.150247	0.150247	carrier	Right Hippocampus	right hippocampus
	0	1.77273	0.117114	0.117114	non-carrier	Left Hippocampus			0	0.863636	80	0.15924	0.15924	non-carrier	Right Hippocampus	right hippocampus
	1	1.77273	0.174681	0.174681	carrier	Left Hippocampus			1	0.863636	80	0.161759	0.161759	carrier	Right Hippocampus	right hippocampus
	0	1.86364	0.11711	0.11711	non-carrier	Left Hippocampus			0	0.954545	80	0.165752	0.165752	non-carrier	Right Hippocampus	right hippocampus
	1	1.86364	0.1787	0.1787	carrier	Left Hippocampus			1	0.954545	80	0.170961	0.170961	carrier	Right Hippocampus	right hippocampus
	0	1.95455	0.117129	0.117129	non-carrier	Left Hippocampus			0	1.04545	80	0.170133	0.170133	non-carrier	Right Hippocampus	right hippocampus
	1	1.95455	0.182741	0.182741	carrier	Left Hippocampus			1	1.04545	80	0.178032	0.178032	carrier	Right Hippocampus	right hippocampus
	0	2.04545	0.11717	0.11717	non-carrier	Left Hippocampus			0	1.13636	80	0.172536	0.172536	non-carrier	Right Hippocampus	right hippocampus
	1	2.04545	0.186803	0.186803	carrier	Left Hippocampus			0	2.40909	40	-0.163103	-0.163103	non-carrier	Left Hippocampus	left hippocampus
	0	2.13636	0.117231	0.117231	non-carrier	Left Hippocampus			1	1.13636	80	0.183125	0.183125	carrier	Right Hippocampus	right hippocampus
	1	2.13636	0.190887	0.190887	carrier	Left Hippocampus			0	1.22727	80	0.173049	0.173049	non-carrier	Right Hippocampus	right hippocampus
	0	2.22727	0.117312	0.117312	non-carrier	Left Hippocampus			1	1.22727	80	0.186327	0.186327	carrier	Right Hippocampus	right hippocampus
	1	2.22727	0.19499	0.19499	carrier	Left Hippocampus			0	1.31818	80	0.171747	0.171747	non-carrier	Right Hippocampus	right hippocampus
	0	2.31818	0.117412	0.117412	non-carrier	Left Hippocampus			1	1.31818	80	0.187715	0.187715	carrier	Right Hippocampus	right hippocampus
	1	2.31818	0.199112	0.199112	carrier	Left Hippocampus			0	1.40909	80	0.168707	0.168707	non-carrier	Right Hippocampus	right hippocampus
	0	2.40909	0.117531	0.117531	non-carrier	Left Hippocampus			1	1.40909	80	0.187366	0.187366	carrier	Right Hippocampus	right hippocampus
	1	2.40909	0.203253	0.203253	carrier	Left Hippocampus			0	1.5	80	0.164007	0.164007	non-carrier	Right Hippocampus	right hippocampus
	0	2.5	0.117667	0.117667	non-carrier	Left Hippocampus			1	1.5	80	0.185355	0.185355	carrier	Right Hippocampus	right hippocampus
	1	2.5	0.207411	0.207411	carrier	Left Hippocampus			0	1.59091	80	0.157721	0.157721	non-carrier	Right Hippocampus	right hippocampus
	0	-2.5	-0.412368	-0.412368	non-carrier	Right Hippocampus			0	-2.04545	40	0.239487	0.239487	non-carrier	Left Hippocampus	left hippocampus
	1	-2.5	-0.365262	-0.365262	carrier	Right Hippocampus			1	2.40909	40	-0.0639437	-0.0639437	carrier	Left Hippocampus	left hippocampus
	0	-2.40909	-0.393658	-0.393658	non-carrier	Right Hippocampus			1	1.59091	80	0.18176	0.18176	carrier	Right Hippocampus	right hippocampus
	1	-2.40909	-0.349103	-0.349103	carrier	Right Hippocampus			0	1.68182	80	0.149928	0.149928	non-carrier	Right Hippocampus	right hippocampus
	0	-2.31818	-0.37492	-0.37492	non-carrier	Right Hippocampus			1	1.68182	80	0.176657	0.176657	carrier	Right Hippocampus	right hippocampus
	1	-2.31818	-0.332915	-0.332915	carrier	Right Hippocampus			0	1.77273	80	0.140703	0.140703	non-carrier	Right Hippocampus	right hippocampus
	0	-2.22727	-0.356151	-0.356151	non-carrier	Right Hippocampus			1	1.77273	80	0.170122	0.170122	carrier	Right Hippocampus	right hippocampus
	1	-2.22727	-0.316697	-0.316697	carrier	Right Hippocampus			0	1.86364	80	0.130124	0.130124	non-carrier	Right Hippocampus	right hippocampus
	0	-2.13636	-0.337352	-0.337352	non-carrier	Right Hippocampus			1	1.86364	80	0.162232	0.162232	carrier	Right Hippocampus	right hippocampus
	1	-2.13636	-0.300448	-0.300448	carrier	Right Hippocampus			0	1.95455	80	0.118265	0.118265	non-carrier	Right Hippocampus	right hippocampus
	0	-2.04545	-0.31852	-0.31852	non-carrier	Right Hippocampus			1	1.95455	80	0.153063	0.153063	carrier	Right Hippocampus	right hippocampus
	1	-2.04545	-0.284167	-0.284167	carrier	Right Hippocampus			0	2.04545	80	0.105205	0.105205	non-carrier	Right Hippocampus	right hippocampus
	0	-1.95455	-0.299654	-0.299654	non-carrier	Right Hippocampus			0	2.5	40	-0.169346	-0.169346	non-carrier	Left Hippocampus	left hippocampus
	1	-1.95455	-0.267851	-0.267851	carrier	Right Hippocampus			1	2.04545	80	0.142693	0.142693	carrier	Right Hippocampus	right hippocampus
	0	-1.86364	-0.280753	-0.280753	non-carrier	Right Hippocampus			0	2.13636	80	0.0910193	0.0910193	non-carrier	Right Hippocampus	right hippocampus
	1	-1.86364	-0.251501	-0.251501	carrier	Right Hippocampus			1	2.13636	80	0.131197	0.131197	carrier	Right Hippocampus	right hippocampus
	0	-1.77273	-0.261816	-0.261816	non-carrier	Right Hippocampus			0	2.22727	80	0.0757846	0.0757846	non-carrier	Right Hippocampus	right hippocampus
	1	-1.77273	-0.235115	-0.235115	carrier	Right Hippocampus			1	2.22727	80	0.118653	0.118653	carrier	Right Hippocampus	right hippocampus
	0	-1.68182	-0.242842	-0.242842	non-carrier	Right Hippocampus			0	2.31818	80	0.0595776	0.0595776	non-carrier	Right Hippocampus	right hippocampus
	1	-1.68182	-0.218691	-0.218691	carrier	Right Hippocampus			1	2.31818	80	0.105135	0.105135	carrier	Right Hippocampus	right hippocampus
	0	-1.59091	-0.223828	-0.223828	non-carrier	Right Hippocampus			0	2.40909	80	0.0424746	0.0424746	non-carrier	Right Hippocampus	right hippocampus
	1	-1.59091	-0.202228	-0.202228	carrier	Right Hippocampus			1	2.40909	80	0.0907224	0.0907224	carrier	Right Hippocampus	right hippocampus
	0	-1.5	-0.204775	-0.204775	non-carrier	Right Hippocampus			0	2.5	80	0.0245523	0.0245523	non-carrier	Right Hippocampus	right hippocampus
	1	-1.5	-0.185726	-0.185726	carrier	Right Hippocampus			1	2.5	40	-0.0657531	-0.0657531	carrier	Left Hippocampus	left hippocampus
	0	-1.40909	-0.185681	-0.185681	non-carrier	Right Hippocampus			1	2.5	80	0.0754901	0.0754901	carrier	Right Hippocampus	right hippocampus
	1	-1.40909	-0.169182	-0.169182	carrier	Right Hippocampus			0	-2.5	50	-0.0104586	-0.0104586	non-carrier	Left Hippocampus	left hippocampus
	0	-1.31818	-0.166544	-0.166544	non-carrier	Right Hippocampus			1	-2.5	50	-0.0997097	-0.0997097	carrier	Left Hippocampus	left hippocampus
	1	-1.31818	-0.152596	-0.152596	carrier	Right Hippocampus			0	-2.40909	50	0.00327631	0.00327631	non-carrier	Left Hippocampus	left hippocampus
	0	-1.22727	-0.147363	-0.147363	non-carrier	Right Hippocampus			1	-2.40909	50	-0.0833967	-0.0833967	carrier	Left Hippocampus	left hippocampus
	1	-1.22727	-0.135966	-0.135966	carrier	Right Hippocampus			0	-2.31818	50	0.0164979	0.0164979	non-carrier	Left Hippocampus	left hippocampus
	0	-1.13636	-0.128137	-0.128137	non-carrier	Right Hippocampus			1	-2.31818	50	-0.067597	-0.067597	carrier	Left Hippocampus	left hippocampus
	1	-1.13636	-0.119291	-0.119291	carrier	Right Hippocampus			0	-2.22727	50	0.0291839	0.0291839	non-carrier	Left Hippocampus	left hippocampus
	0	-1.04545	-0.10887	-0.10887	non-carrier	Right Hippocampus			1	-2.04545	40	0.121413	0.121413	carrier	Left Hippocampus	left hippocampus
	1	-1.04545	-0.102574	-0.102574	carrier	Right Hippocampus			1	-2.22727	50	-0.0523329	-0.0523329	carrier	Left Hippocampus	left hippocampus
	0	-0.954545	-0.0895784	-0.0895784	non-carrier	Right Hippocampus			0	-2.13636	50	0.041312	0.041312	non-carrier	Left Hippocampus	left hippocampus
	1	-0.954545	-0.085833	-0.085833	carrier	Right Hippocampus			1	-2.13636	50	-0.0376267	-0.0376267	carrier	Left Hippocampus	left hippocampus
	0	-0.863636	-0.0702845	-0.0702845	non-carrier	Right Hippocampus			0	-2.04545	50	0.0528598	0.0528598	non-carrier	Left Hippocampus	left hippocampus
	1	-0.863636	-0.0690898	-0.0690898	carrier	Right Hippocampus			1	-2.04545	50	-0.0235008	-0.0235008	carrier	Left Hippocampus	left hippocampus
	0	-0.772727	-0.0510097	-0.0510097	non-carrier	Right Hippocampus			0	-1.95455	50	0.0638051	0.0638051	non-carrier	Left Hippocampus	left hippocampus
	1	-0.772727	-0.0523656	-0.0523656	carrier	Right Hippocampus			1	-1.95455	50	-0.00997743	-0.00997743	carrier	Left Hippocampus	left hippocampus
	0	-0.681818	-0.0317751	-0.0317751	non-carrier	Right Hippocampus			0	-1.86364	50	0.0741254	0.0741254	non-carrier	Left Hippocampus	left hippocampus
	1	-0.681818	-0.0356816	-0.0356816	carrier	Right Hippocampus			1	-1.86364	50	0.00292103	0.00292103	carrier	Left Hippocampus	left hippocampus
	0	-0.590909	-0.0126041	-0.0126041	non-carrier	Right Hippocampus			0	-1.77273	50	0.0837986	0.0837986	non-carrier	Left Hippocampus	left hippocampus
	1	-0.590909	-0.0190613	-0.0190613	carrier	Right Hippocampus			0	-1.95455	40	0.243986	0.243986	non-carrier	Left Hippocampus	left hippocampus
	0	-0.5	0.00639586	0.00639586	non-carrier	Right Hippocampus			1	-1.77273	50	0.0151723	0.0151723	carrier	Left Hippocampus	left hippocampus
	1	-0.5	-0.00261196	-0.00261196	carrier	Right Hippocampus			0	-1.68182	50	0.0928021	0.0928021	non-carrier	Left Hippocampus	left hippocampus
	0	-0.409091	0.0250011	0.0250011	non-carrier	Right Hippocampus			1	-1.68182	50	0.0267539	0.0267539	carrier	Left Hippocampus	left hippocampus
	1	-0.409091	0.0134426	0.0134426	carrier	Right Hippocampus			0	-1.59091	50	0.101114	0.101114	non-carrier	Left Hippocampus	left hippocampus
	0	-0.318182	0.0429793	0.0429793	non-carrier	Right Hippocampus			1	-1.59091	50	0.0376437	0.0376437	carrier	Left Hippocampus	left hippocampus
	1	-0.318182	0.0288702	0.0288702	carrier	Right Hippocampus			0	-1.5	50	0.108711	0.108711	non-carrier	Left Hippocampus	left hippocampus
	0	-0.227273	0.06009	0.06009	non-carrier	Right Hippocampus			1	-1.5	50	0.0478193	0.0478193	carrier	Left Hippocampus	left hippocampus
	1	-0.227273	0.0434302	0.0434302	carrier	Right Hippocampus			0	-1.40909	50	0.115572	0.115572	non-carrier	Left Hippocampus	left hippocampus
	0	-0.136364	0.0759786	0.0759786	non-carrier	Right Hippocampus			1	-1.40909	50	0.0572584	0.0572584	carrier	Left Hippocampus	left hippocampus
	1	-0.136364	0.0567682	0.0567682	carrier	Right Hippocampus			0	-1.31818	50	0.121674	0.121674	non-carrier	Left Hippocampus	left hippocampus
	0	-0.0454545	0.0902076	0.0902076	non-carrier	Right Hippocampus			1	-1.95455	40	0.130345	0.130345	carrier	Left Hippocampus	left hippocampus
	1	-0.0454545	0.0684465	0.0684465	carrier	Right Hippocampus			1	-1.31818	50	0.0659386	0.0659386	carrier	Left Hippocampus	left hippocampus
	0	0.0454545	0.102406	0.102406	non-carrier	Right Hippocampus			0	-1.22727	50	0.126995	0.126995	non-carrier	Left Hippocampus	left hippocampus
	1	0.0454545	0.0780945	0.0780945	carrier	Right Hippocampus			1	-1.22727	50	0.0738376	0.0738376	carrier	Left Hippocampus	left hippocampus
	0	0.136364	0.112543	0.112543	non-carrier	Right Hippocampus			0	-1.13636	50	0.131513	0.131513	non-carrier	Left Hippocampus	left hippocampus
	1	0.136364	0.0856804	0.0856804	carrier	Right Hippocampus			1	-1.13636	50	0.0809331	0.0809331	carrier	Left Hippocampus	left hippocampus
	0	0.227273	0.120691	0.120691	non-carrier	Right Hippocampus			0	-1.04545	50	0.135206	0.135206	non-carrier	Left Hippocampus	left hippocampus
	1	0.227273	0.091278	0.091278	carrier	Right Hippocampus			1	-1.04545	50	0.0872049	0.0872049	carrier	Left Hippocampus	left hippocampus
	0	0.318182	0.126965	0.126965	non-carrier	Right Hippocampus			0	-0.954545	50	0.138075	0.138075	non-carrier	Left Hippocampus	left hippocampus
	1	0.318182	0.0950015	0.0950015	carrier	Right Hippocampus			1	-0.954545	50	0.0926517	0.0926517	carrier	Left Hippocampus	left hippocampus
	0	0.409091	0.131533	0.131533	non-carrier	Right Hippocampus			0	-0.863636	50	0.140127	0.140127	non-carrier	Left Hippocampus	left hippocampus
	1	0.409091	0.0970183	0.0970183	carrier	Right Hippocampus			0	-1.86364	40	0.247844	0.247844	non-carrier	Left Hippocampus	left hippocampus
	0	0.5	0.134565	0.134565	non-carrier	Right Hippocampus			1	-0.863636	50	0.0972818	0.0972818	carrier	Left Hippocampus	left hippocampus
	1	0.5	0.0974998	0.0974998	carrier	Right Hippocampus			0	-0.772727	50	0.141371	0.141371	non-carrier	Left Hippocampus	left hippocampus
	0	0.590909	0.136237	0.136237	non-carrier	Right Hippocampus			1	-0.772727	50	0.101104	0.101104	carrier	Left Hippocampus	left hippocampus
	1	0.590909	0.0966212	0.0966212	carrier	Right Hippocampus			0	-0.681818	50	0.141814	0.141814	non-carrier	Left Hippocampus	left hippocampus
	0	0.681818	0.136725	0.136725	non-carrier	Right Hippocampus			1	-0.681818	50	0.104125	0.104125	carrier	Left Hippocampus	left hippocampus
	1	0.681818	0.0945591	0.0945591	carrier	Right Hippocampus			0	-0.590909	50	0.141466	0.141466	non-carrier	Left Hippocampus	left hippocampus
	0	0.772727	0.13619	0.13619	non-carrier	Right Hippocampus			1	-0.590909	50	0.106355	0.106355	carrier	Left Hippocampus	left hippocampus
	1	0.772727	0.0914735	0.0914735	carrier	Right Hippocampus			0	-0.5	50	0.140288	0.140288	non-carrier	Left Hippocampus	left hippocampus
	0	0.863636	0.134732	0.134732	non-carrier	Right Hippocampus			1	-0.5	50	0.107756	0.107756	carrier	Left Hippocampus	left hippocampus
	1	0.863636	0.0874643	0.0874643	carrier	Right Hippocampus			0	-0.409091	50	0.138202	0.138202	non-carrier	Left Hippocampus	left hippocampus
	0	0.954545	0.132436	0.132436	non-carrier	Right Hippocampus			1	-1.86364	40	0.138636	0.138636	carrier	Left Hippocampus	left hippocampus
	1	0.954545	0.0826174	0.0826174	carrier	Right Hippocampus			1	-0.409091	50	0.108247	0.108247	carrier	Left Hippocampus	left hippocampus
	0	1.04545	0.129388	0.129388	non-carrier	Right Hippocampus			0	-0.318182	50	0.135202	0.135202	non-carrier	Left Hippocampus	left hippocampus
	1	1.04545	0.0770188	0.0770188	carrier	Right Hippocampus			1	-0.318182	50	0.107825	0.107825	carrier	Left Hippocampus	left hippocampus
	0	1.13636	0.125659	0.125659	non-carrier	Right Hippocampus			0	-0.227273	50	0.131299	0.131299	non-carrier	Left Hippocampus	left hippocampus
	1	1.13636	0.0707397	0.0707397	carrier	Right Hippocampus			1	-0.227273	50	0.106501	0.106501	carrier	Left Hippocampus	left hippocampus
	0	1.22727	0.121283	0.121283	non-carrier	Right Hippocampus			0	-0.136364	50	0.126546	0.126546	non-carrier	Left Hippocampus	left hippocampus
	1	1.22727	0.0638127	0.0638127	carrier	Right Hippocampus			1	-0.136364	50	0.104326	0.104326	carrier	Left Hippocampus	left hippocampus
	0	1.31818	0.116285	0.116285	non-carrier	Right Hippocampus			0	-0.0454545	50	0.121011	0.121011	non-carrier	Left Hippocampus	left hippocampus
	1	1.31818	0.0562641	0.0562641	carrier	Right Hippocampus			1	-0.0454545	50	0.101368	0.101368	carrier	Left Hippocampus	left hippocampus
	0	1.40909	0.110691	0.110691	non-carrier	Right Hippocampus			0	0.0454545	50	0.114778	0.114778	non-carrier	Left Hippocampus	left hippocampus
	1	1.40909	0.04812	0.04812	carrier	Right Hippocampus			0	-1.77273	40	0.251039	0.251039	non-carrier	Left Hippocampus	left hippocampus
	0	1.5	0.104529	0.104529	non-carrier	Right Hippocampus			1	0.0454545	50	0.0977139	0.0977139	carrier	Left Hippocampus	left hippocampus
	1	1.5	0.0394066	0.0394066	carrier	Right Hippocampus			0	0.136364	50	0.10799	0.10799	non-carrier	Left Hippocampus	left hippocampus
	0	1.59091	0.097823	0.097823	non-carrier	Right Hippocampus			1	0.136364	50	0.0935036	0.0935036	carrier	Left Hippocampus	left hippocampus
	1	1.59091	0.0301503	0.0301503	carrier	Right Hippocampus			0	0.227273	50	0.100748	0.100748	non-carrier	Left Hippocampus	left hippocampus
	0	1.68182	0.0906005	0.0906005	non-carrier	Right Hippocampus			1	0.227273	50	0.08884	0.08884	carrier	Left Hippocampus	left hippocampus
	1	1.68182	0.0203771	0.0203771	carrier	Right Hippocampus			0	0.318182	50	0.0930963	0.0930963	non-carrier	Left Hippocampus	left hippocampus
	0	1.77273	0.0828875	0.0828875	non-carrier	Right Hippocampus			1	0.318182	50	0.0837665	0.0837665	carrier	Left Hippocampus	left hippocampus
	1	1.77273	0.0101135	0.0101135	carrier	Right Hippocampus			0	0.409091	50	0.0850432	0.0850432	non-carrier	Left Hippocampus	left hippocampus
	0	1.86364	0.0747101	0.0747101	non-carrier	Right Hippocampus			1	0.409091	50	0.0782914	0.0782914	carrier	Left Hippocampus	left hippocampus
	1	1.86364	-0.000614578	-0.000614578	carrier	Right Hippocampus			0	0.5	50	0.0766067	0.0766067	non-carrier	Left Hippocampus	left hippocampus
	0	1.95455	0.0660946	0.0660946	non-carrier	Right Hippocampus			1	-1.77273	40	0.146264	0.146264	carrier	Left Hippocampus	left hippocampus
	1	1.95455	-0.0117807	-0.0117807	carrier	Right Hippocampus			1	0.5	50	0.072433	0.072433	carrier	Left Hippocampus	left hippocampus
	0	2.04545	0.0570672	0.0570672	non-carrier	Right Hippocampus			0	0.590909	50	0.0678571	0.0678571	non-carrier	Left Hippocampus	left hippocampus
	1	2.04545	-0.0233588	-0.0233588	carrier	Right Hippocampus			1	0.590909	50	0.0662615	0.0662615	carrier	Left Hippocampus	left hippocampus
	0	2.13636	0.0476541	0.0476541	non-carrier	Right Hippocampus			0	0.681818	50	0.0588713	0.0588713	non-carrier	Left Hippocampus	left hippocampus
	1	2.13636	-0.0353225	-0.0353225	carrier	Right Hippocampus			1	0.681818	50	0.0598539	0.0598539	carrier	Left Hippocampus	left hippocampus
	0	2.22727	0.0378816	0.0378816	non-carrier	Right Hippocampus			0	0.772727	50	0.0497198	0.0497198	non-carrier	Left Hippocampus	left hippocampus
	1	2.22727	-0.0476456	-0.0476456	carrier	Right Hippocampus			1	0.772727	50	0.0532804	0.0532804	carrier	Left Hippocampus	left hippocampus
	0	2.31818	0.0277759	0.0277759	non-carrier	Right Hippocampus			0	0.863636	50	0.0405661	0.0405661	non-carrier	Left Hippocampus	left hippocampus
	1	2.31818	-0.060302	-0.060302	carrier	Right Hippocampus			1	0.863636	50	0.0467049	0.0467049	carrier	Left Hippocampus	left hippocampus
	0	2.40909	0.0173632	0.0173632	non-carrier	Right Hippocampus			0	0.954545	50	0.0315945	0.0315945	non-carrier	Left Hippocampus	left hippocampus
	1	2.40909	-0.0732654	-0.0732654	carrier	Right Hippocampus			0	-1.68182	40	0.253547	0.253547	non-carrier	Left Hippocampus	left hippocampus
	0	2.5	0.00666967	0.00666967	non-carrier	Right Hippocampus			1	0.954545	50	0.0403114	0.0403114	carrier	Left Hippocampus	left hippocampus
	1	2.5	-0.0865095	-0.0865095	carrier	Right Hippocampus			0	1.04545	50	0.0229893	0.0229893	non-carrier	Left Hippocampus	left hippocampus
									1	1.04545	50	0.0342842	0.0342842	carrier	Left Hippocampus	left hippocampus
									0	1.13636	50	0.0149155	0.0149155	non-carrier	Left Hippocampus	left hippocampus
									1	1.13636	50	0.0287885	0.0287885	carrier	Left Hippocampus	left hippocampus
									0	1.22727	50	0.00741002	0.00741002	non-carrier	Left Hippocampus	left hippocampus
									1	1.22727	50	0.0238612	0.0238612	carrier	Left Hippocampus	left hippocampus
									0	1.31818	50	0.000456775	0.000456775	non-carrier	Left Hippocampus	left hippocampus
									1	1.31818	50	0.019486	0.019486	carrier	Left Hippocampus	left hippocampus
									0	1.40909	50	-0.00596061	-0.00596061	non-carrier	Left Hippocampus	left hippocampus
									1	-2.5	40	0.0679464	0.0679464	carrier	Left Hippocampus	left hippocampus
									1	-1.68182	40	0.153206	0.153206	carrier	Left Hippocampus	left hippocampus
									1	1.40909	50	0.0156467	0.0156467	carrier	Left Hippocampus	left hippocampus
									0	1.5	50	-0.0118584	-0.0118584	non-carrier	Left Hippocampus	left hippocampus
									1	1.5	50	0.012327	0.012327	carrier	Left Hippocampus	left hippocampus
									0	1.59091	50	-0.0172531	-0.0172531	non-carrier	Left Hippocampus	left hippocampus
									1	1.59091	50	0.0095105	0.0095105	carrier	Left Hippocampus	left hippocampus
									0	1.68182	50	-0.0221608	-0.0221608	non-carrier	Left Hippocampus	left hippocampus
									1	1.68182	50	0.00718088	0.00718088	carrier	Left Hippocampus	left hippocampus
									0	1.77273	50	-0.0265979	-0.0265979	non-carrier	Left Hippocampus	left hippocampus
									1	1.77273	50	0.00532184	0.00532184	carrier	Left Hippocampus	left hippocampus
									0	1.86364	50	-0.0305808	-0.0305808	non-carrier	Left Hippocampus	left hippocampus
									0	-1.59091	40	0.255346	0.255346	non-carrier	Left Hippocampus	left hippocampus
									1	1.86364	50	0.00391704	0.00391704	carrier	Left Hippocampus	left hippocampus
									0	1.95455	50	-0.0341258	-0.0341258	non-carrier	Left Hippocampus	left hippocampus
									1	1.95455	50	0.00295017	0.00295017	carrier	Left Hippocampus	left hippocampus
									0	2.04545	50	-0.0372492	-0.0372492	non-carrier	Left Hippocampus	left hippocampus
									1	2.04545	50	0.00240489	0.00240489	carrier	Left Hippocampus	left hippocampus
									0	2.13636	50	-0.0399673	-0.0399673	non-carrier	Left Hippocampus	left hippocampus
									1	2.13636	50	0.0022649	0.0022649	carrier	Left Hippocampus	left hippocampus
									0	2.22727	50	-0.0422964	-0.0422964	non-carrier	Left Hippocampus	left hippocampus
									1	2.22727	50	0.00251386	0.00251386	carrier	Left Hippocampus	left hippocampus
									0	2.31818	50	-0.0442529	-0.0442529	non-carrier	Left Hippocampus	left hippocampus
									1	-1.59091	40	0.159439	0.159439	carrier	Left Hippocampus	left hippocampus
									1	2.31818	50	0.00313544	0.00313544	carrier	Left Hippocampus	left hippocampus
									0	2.40909	50	-0.0458532	-0.0458532	non-carrier	Left Hippocampus	left hippocampus
									1	2.40909	50	0.00411333	0.00411333	carrier	Left Hippocampus	left hippocampus
									0	2.5	50	-0.0471134	-0.0471134	non-carrier	Left Hippocampus	left hippocampus
									1	2.5	50	0.00543121	0.00543121	carrier	Left Hippocampus	left hippocampus
									0	-2.5	60	-0.290746	-0.290746	non-carrier	Left Hippocampus	left hippocampus
									1	-2.5	60	-0.329007	-0.329007	carrier	Left Hippocampus	left hippocampus
									0	-2.40909	60	-0.272076	-0.272076	non-carrier	Left Hippocampus	left hippocampus
									1	-2.40909	60	-0.309615	-0.309615	carrier	Left Hippocampus	left hippocampus
									0	-2.31818	60	-0.253698	-0.253698	non-carrier	Left Hippocampus	left hippocampus
									0	-1.5	40	0.256414	0.256414	non-carrier	Left Hippocampus	left hippocampus
									1	-2.31818	60	-0.290513	-0.290513	carrier	Left Hippocampus	left hippocampus
									0	-2.22727	60	-0.235622	-0.235622	non-carrier	Left Hippocampus	left hippocampus
									1	-2.22727	60	-0.271715	-0.271715	carrier	Left Hippocampus	left hippocampus
									0	-2.13636	60	-0.217863	-0.217863	non-carrier	Left Hippocampus	left hippocampus
									1	-2.13636	60	-0.253233	-0.253233	carrier	Left Hippocampus	left hippocampus
									0	-2.04545	60	-0.200433	-0.200433	non-carrier	Left Hippocampus	left hippocampus
									1	-2.04545	60	-0.235079	-0.235079	carrier	Left Hippocampus	left hippocampus
									0	-1.95455	60	-0.183343	-0.183343	non-carrier	Left Hippocampus	left hippocampus
									1	-1.95455	60	-0.217267	-0.217267	carrier	Left Hippocampus	left hippocampus
									0	-1.86364	60	-0.166608	-0.166608	non-carrier	Left Hippocampus	left hippocampus
									1	-1.5	40	0.164939	0.164939	carrier	Left Hippocampus	left hippocampus
									1	-1.86364	60	-0.199809	-0.199809	carrier	Left Hippocampus	left hippocampus
									0	-1.77273	60	-0.150239	-0.150239	non-carrier	Left Hippocampus	left hippocampus
									1	-1.77273	60	-0.182718	-0.182718	carrier	Left Hippocampus	left hippocampus
									0	-1.68182	60	-0.13425	-0.13425	non-carrier	Left Hippocampus	left hippocampus
									1	-1.68182	60	-0.166005	-0.166005	carrier	Left Hippocampus	left hippocampus
									0	-1.59091	60	-0.118652	-0.118652	non-carrier	Left Hippocampus	left hippocampus
									1	-1.59091	60	-0.149685	-0.149685	carrier	Left Hippocampus	left hippocampus
									0	-1.5	60	-0.103459	-0.103459	non-carrier	Left Hippocampus	left hippocampus
									1	-1.5	60	-0.133769	-0.133769	carrier	Left Hippocampus	left hippocampus
									0	-1.40909	60	-0.0886835	-0.0886835	non-carrier	Left Hippocampus	left hippocampus
									0	-1.40909	40	0.256726	0.256726	non-carrier	Left Hippocampus	left hippocampus
									1	-1.40909	60	-0.11827	-0.11827	carrier	Left Hippocampus	left hippocampus
									0	-1.31818	60	-0.0743376	-0.0743376	non-carrier	Left Hippocampus	left hippocampus
									1	-1.31818	60	-0.103201	-0.103201	carrier	Left Hippocampus	left hippocampus
									0	-1.22727	60	-0.0604341	-0.0604341	non-carrier	Left Hippocampus	left hippocampus
									1	-1.22727	60	-0.0885751	-0.0885751	carrier	Left Hippocampus	left hippocampus
									0	-1.13636	60	-0.0469858	-0.0469858	non-carrier	Left Hippocampus	left hippocampus
									1	-1.13636	60	-0.0744039	-0.0744039	carrier	Left Hippocampus	left hippocampus
									0	-1.04545	60	-0.034003	-0.034003	non-carrier	Left Hippocampus	left hippocampus
									1	-1.04545	60	-0.0606983	-0.0606983	carrier	Left Hippocampus	left hippocampus
									0	-0.954545	60	-0.0214775	-0.0214775	non-carrier	Left Hippocampus	left hippocampus
									1	-1.40909	40	0.169685	0.169685	carrier	Left Hippocampus	left hippocampus
									1	-0.954545	60	-0.04745	-0.04745	carrier	Left Hippocampus	left hippocampus
									0	-0.863636	60	-0.00939135	-0.00939135	non-carrier	Left Hippocampus	left hippocampus
									1	-0.863636	60	-0.0346409	-0.0346409	carrier	Left Hippocampus	left hippocampus
									0	-0.772727	60	0.00227362	0.00227362	non-carrier	Left Hippocampus	left hippocampus
									1	-0.772727	60	-0.0222531	-0.0222531	carrier	Left Hippocampus	left hippocampus
									0	-0.681818	60	0.0135354	0.0135354	non-carrier	Left Hippocampus	left hippocampus
									1	-0.681818	60	-0.0102684	-0.0102684	carrier	Left Hippocampus	left hippocampus
									0	-0.590909	60	0.0244118	0.0244118	non-carrier	Left Hippocampus	left hippocampus
									1	-0.590909	60	0.00133085	0.00133085	carrier	Left Hippocampus	left hippocampus
									0	-0.5	60	0.0348738	0.0348738	non-carrier	Left Hippocampus	left hippocampus
									0	-1.31818	40	0.256261	0.256261	non-carrier	Left Hippocampus	left hippocampus
									1	-0.5	60	0.0125157	0.0125157	carrier	Left Hippocampus	left hippocampus
									0	-0.409091	60	0.0448112	0.0448112	non-carrier	Left Hippocampus	left hippocampus
									1	-0.409091	60	0.023176	0.023176	carrier	Left Hippocampus	left hippocampus
									0	-0.318182	60	0.0541259	0.0541259	non-carrier	Left Hippocampus	left hippocampus
									1	-0.318182	60	0.0332136	0.0332136	carrier	Left Hippocampus	left hippocampus
									0	-0.227273	60	0.0627294	0.0627294	non-carrier	Left Hippocampus	left hippocampus
									1	-0.227273	60	0.0425398	0.0425398	carrier	Left Hippocampus	left hippocampus
									0	-0.136364	60	0.0705751	0.0705751	non-carrier	Left Hippocampus	left hippocampus
									1	-0.136364	60	0.0511085	0.0511085	carrier	Left Hippocampus	left hippocampus
									0	-0.0454545	60	0.0776318	0.0776318	non-carrier	Left Hippocampus	left hippocampus
									1	-1.31818	40	0.173653	0.173653	carrier	Left Hippocampus	left hippocampus
									1	-0.0454545	60	0.058888	0.058888	carrier	Left Hippocampus	left hippocampus
									0	0.0454545	60	0.0838859	0.0838859	non-carrier	Left Hippocampus	left hippocampus
									1	0.0454545	60	0.065865	0.065865	carrier	Left Hippocampus	left hippocampus
									0	0.136364	60	0.0893832	0.0893832	non-carrier	Left Hippocampus	left hippocampus
									1	0.136364	60	0.0720851	0.0720851	carrier	Left Hippocampus	left hippocampus
									0	0.227273	60	0.0941643	0.0941643	non-carrier	Left Hippocampus	left hippocampus
									1	0.227273	60	0.0775891	0.0775891	carrier	Left Hippocampus	left hippocampus
									0	0.318182	60	0.0982318	0.0982318	non-carrier	Left Hippocampus	left hippocampus
									1	0.318182	60	0.0823794	0.0823794	carrier	Left Hippocampus	left hippocampus
									0	0.409091	60	0.101553	0.101553	non-carrier	Left Hippocampus	left hippocampus
									0	-1.22727	40	0.254995	0.254995	non-carrier	Left Hippocampus	left hippocampus
									1	0.409091	60	0.0864238	0.0864238	carrier	Left Hippocampus	left hippocampus
									0	0.5	60	0.104107	0.104107	non-carrier	Left Hippocampus	left hippocampus
									1	0.5	60	0.0897	0.0897	carrier	Left Hippocampus	left hippocampus
									0	0.590909	60	0.105921	0.105921	non-carrier	Left Hippocampus	left hippocampus
									1	0.590909	60	0.0922374	0.0922374	carrier	Left Hippocampus	left hippocampus
									0	0.681818	60	0.107039	0.107039	non-carrier	Left Hippocampus	left hippocampus
									1	0.681818	60	0.0940785	0.0940785	carrier	Left Hippocampus	left hippocampus
									0	0.772727	60	0.107531	0.107531	non-carrier	Left Hippocampus	left hippocampus
									1	0.772727	60	0.095293	0.095293	carrier	Left Hippocampus	left hippocampus
									0	0.863636	60	0.107571	0.107571	non-carrier	Left Hippocampus	left hippocampus
									0	-2.40909	40	0.215545	0.215545	non-carrier	Left Hippocampus	left hippocampus
									1	-1.22727	40	0.17682	0.17682	carrier	Left Hippocampus	left hippocampus
									1	0.863636	60	0.0960561	0.0960561	carrier	Left Hippocampus	left hippocampus
									0	0.954545	60	0.107356	0.107356	non-carrier	Left Hippocampus	left hippocampus
									1	0.954545	60	0.0965637	0.0965637	carrier	Left Hippocampus	left hippocampus
									0	1.04545	60	0.107081	0.107081	non-carrier	Left Hippocampus	left hippocampus
									1	1.04545	60	0.0970115	0.0970115	carrier	Left Hippocampus	left hippocampus
									0	1.13636	60	0.106923	0.106923	non-carrier	Left Hippocampus	left hippocampus
									1	1.13636	60	0.0975762	0.0975762	carrier	Left Hippocampus	left hippocampus
									0	1.22727	60	0.10693	0.10693	non-carrier	Left Hippocampus	left hippocampus
									1	1.22727	60	0.0983064	0.0983064	carrier	Left Hippocampus	left hippocampus
									0	1.31818	60	0.107098	0.107098	non-carrier	Left Hippocampus	left hippocampus
									0	-1.13636	40	0.252905	0.252905	non-carrier	Left Hippocampus	left hippocampus
									1	1.31818	60	0.0991973	0.0991973	carrier	Left Hippocampus	left hippocampus
									0	1.40909	60	0.107422	0.107422	non-carrier	Left Hippocampus	left hippocampus
									1	1.40909	60	0.100244	0.100244	carrier	Left Hippocampus	left hippocampus
									0	1.5	60	0.107898	0.107898	non-carrier	Left Hippocampus	left hippocampus
									1	1.5	60	0.101443	0.101443	carrier	Left Hippocampus	left hippocampus
									0	1.59091	60	0.10852	0.10852	non-carrier	Left Hippocampus	left hippocampus
									1	1.59091	60	0.102788	0.102788	carrier	Left Hippocampus	left hippocampus
									0	1.68182	60	0.109284	0.109284	non-carrier	Left Hippocampus	left hippocampus
									1	1.68182	60	0.104274	0.104274	carrier	Left Hippocampus	left hippocampus
									0	1.77273	60	0.110185	0.110185	non-carrier	Left Hippocampus	left hippocampus
									1	-1.13636	40	0.179164	0.179164	carrier	Left Hippocampus	left hippocampus
									1	1.77273	60	0.105898	0.105898	carrier	Left Hippocampus	left hippocampus
									0	1.86364	60	0.111218	0.111218	non-carrier	Left Hippocampus	left hippocampus
									1	1.86364	60	0.107654	0.107654	carrier	Left Hippocampus	left hippocampus
									0	1.95455	60	0.112378	0.112378	non-carrier	Left Hippocampus	left hippocampus
									1	1.95455	60	0.109537	0.109537	carrier	Left Hippocampus	left hippocampus
									0	2.04545	60	0.113662	0.113662	non-carrier	Left Hippocampus	left hippocampus
									1	2.04545	60	0.111544	0.111544	carrier	Left Hippocampus	left hippocampus
									0	2.13636	60	0.115063	0.115063	non-carrier	Left Hippocampus	left hippocampus
									1	2.13636	60	0.113668	0.113668	carrier	Left Hippocampus	left hippocampus
									0	2.22727	60	0.116578	0.116578	non-carrier	Left Hippocampus	left hippocampus
									0	-1.04545	40	0.249971	0.249971	non-carrier	Left Hippocampus	left hippocampus
									1	2.22727	60	0.115906	0.115906	carrier	Left Hippocampus	left hippocampus
									0	2.31818	60	0.118201	0.118201	non-carrier	Left Hippocampus	left hippocampus
									1	2.31818	60	0.118252	0.118252	carrier	Left Hippocampus	left hippocampus
									0	2.40909	60	0.119928	0.119928	non-carrier	Left Hippocampus	left hippocampus
									1	2.40909	60	0.120702	0.120702	carrier	Left Hippocampus	left hippocampus
									0	2.5	60	0.121754	0.121754	non-carrier	Left Hippocampus	left hippocampus
									1	2.5	60	0.123251	0.123251	carrier	Left Hippocampus	left hippocampus
									0	-2.5	70	-0.561869	-0.561869	non-carrier	Left Hippocampus	left hippocampus
									1	-2.5	70	-0.54914	-0.54914	carrier	Left Hippocampus	left hippocampus
									0	-2.40909	70	-0.538569	-0.538569	non-carrier	Left Hippocampus	left hippocampus
									1	-1.04545	40	0.180663	0.180663	carrier	Left Hippocampus	left hippocampus
									1	-2.40909	70	-0.526972	-0.526972	carrier	Left Hippocampus	left hippocampus
									0	-2.31818	70	-0.515337	-0.515337	non-carrier	Left Hippocampus	left hippocampus
									1	-2.31818	70	-0.504873	-0.504873	carrier	Left Hippocampus	left hippocampus
									0	-2.22727	70	-0.492177	-0.492177	non-carrier	Left Hippocampus	left hippocampus
									1	-2.22727	70	-0.482845	-0.482845	carrier	Left Hippocampus	left hippocampus
									0	-2.13636	70	-0.469091	-0.469091	non-carrier	Left Hippocampus	left hippocampus
									1	-2.13636	70	-0.460892	-0.460892	carrier	Left Hippocampus	left hippocampus
									0	-2.04545	70	-0.446083	-0.446083	non-carrier	Left Hippocampus	left hippocampus
									1	-2.04545	70	-0.439016	-0.439016	carrier	Left Hippocampus	left hippocampus
									0	-1.95455	70	-0.423156	-0.423156	non-carrier	Left Hippocampus	left hippocampus
									0	-0.954545	40	0.246191	0.246191	non-carrier	Left Hippocampus	left hippocampus
									1	-1.95455	70	-0.417221	-0.417221	carrier	Left Hippocampus	left hippocampus
									0	-1.86364	70	-0.400312	-0.400312	non-carrier	Left Hippocampus	left hippocampus
									1	-1.86364	70	-0.39551	-0.39551	carrier	Left Hippocampus	left hippocampus
									0	-1.77273	70	-0.377555	-0.377555	non-carrier	Left Hippocampus	left hippocampus
									1	-1.77273	70	-0.373885	-0.373885	carrier	Left Hippocampus	left hippocampus
									0	-1.68182	70	-0.354888	-0.354888	non-carrier	Left Hippocampus	left hippocampus
									1	-1.68182	70	-0.35235	-0.35235	carrier	Left Hippocampus	left hippocampus
									0	-1.59091	70	-0.332313	-0.332313	non-carrier	Left Hippocampus	left hippocampus
									1	-1.59091	70	-0.330908	-0.330908	carrier	Left Hippocampus	left hippocampus
									0	-1.5	70	-0.309833	-0.309833	non-carrier	Left Hippocampus	left hippocampus
									1	-0.954545	40	0.181317	0.181317	carrier	Left Hippocampus	left hippocampus
									1	-1.5	70	-0.309561	-0.309561	carrier	Left Hippocampus	left hippocampus
									0	-1.40909	70	-0.287452	-0.287452	non-carrier	Left Hippocampus	left hippocampus
									1	-1.40909	70	-0.288312	-0.288312	carrier	Left Hippocampus	left hippocampus
									0	-1.31818	70	-0.265173	-0.265173	non-carrier	Left Hippocampus	left hippocampus
									1	-1.31818	70	-0.267165	-0.267165	carrier	Left Hippocampus	left hippocampus
									0	-1.22727	70	-0.242998	-0.242998	non-carrier	Left Hippocampus	left hippocampus
									1	-1.22727	70	-0.246123	-0.246123	carrier	Left Hippocampus	left hippocampus
									0	-1.13636	70	-0.220931	-0.220931	non-carrier	Left Hippocampus	left hippocampus
									1	-1.13636	70	-0.225188	-0.225188	carrier	Left Hippocampus	left hippocampus
									0	-1.04545	70	-0.198972	-0.198972	non-carrier	Left Hippocampus	left hippocampus
									0	-0.863636	40	0.241572	0.241572	non-carrier	Left Hippocampus	left hippocampus
									1	-1.04545	70	-0.204361	-0.204361	carrier	Left Hippocampus	left hippocampus
									0	-0.954545	70	-0.177103	-0.177103	non-carrier	Left Hippocampus	left hippocampus
									1	-0.954545	70	-0.183625	-0.183625	carrier	Left Hippocampus	left hippocampus
									0	-0.863636	70	-0.155297	-0.155297	non-carrier	Left Hippocampus	left hippocampus
									1	-0.863636	70	-0.162951	-0.162951	carrier	Left Hippocampus	left hippocampus
									0	-0.772727	70	-0.133526	-0.133526	non-carrier	Left Hippocampus	left hippocampus
									1	-0.772727	70	-0.142313	-0.142313	carrier	Left Hippocampus	left hippocampus
									0	-0.681818	70	-0.111763	-0.111763	non-carrier	Left Hippocampus	left hippocampus
									1	-0.681818	70	-0.121681	-0.121681	carrier	Left Hippocampus	left hippocampus
									0	-0.590909	70	-0.0899788	-0.0899788	non-carrier	Left Hippocampus	left hippocampus
									1	-0.863636	40	0.181132	0.181132	carrier	Left Hippocampus	left hippocampus
									1	-0.590909	70	-0.10103	-0.10103	carrier	Left Hippocampus	left hippocampus
									0	-0.5	70	-0.0681947	-0.0681947	non-carrier	Left Hippocampus	left hippocampus
									1	-0.5	70	-0.0803781	-0.0803781	carrier	Left Hippocampus	left hippocampus
									0	-0.409091	70	-0.046554	-0.046554	non-carrier	Left Hippocampus	left hippocampus
									1	-0.409091	70	-0.0598699	-0.0598699	carrier	Left Hippocampus	left hippocampus
									0	-0.318182	70	-0.0252536	-0.0252536	non-carrier	Left Hippocampus	left hippocampus
									1	-0.318182	70	-0.0397018	-0.0397018	carrier	Left Hippocampus	left hippocampus
									0	-0.227273	70	-0.00448615	-0.00448615	non-carrier	Left Hippocampus	left hippocampus
									1	-0.227273	70	-0.0200667	-0.0200667	carrier	Left Hippocampus	left hippocampus
									0	-0.136364	70	0.0155977	0.0155977	non-carrier	Left Hippocampus	left hippocampus
									0	-0.772727	40	0.236123	0.236123	non-carrier	Left Hippocampus	left hippocampus
									1	-0.136364	70	-0.0011153	-0.0011153	carrier	Left Hippocampus	left hippocampus
									0	-0.0454545	70	0.0348622	0.0348622	non-carrier	Left Hippocampus	left hippocampus
									1	-0.0454545	70	0.0170168	0.0170168	carrier	Left Hippocampus	left hippocampus
									0	0.0454545	70	0.0531897	0.0531897	non-carrier	Left Hippocampus	left hippocampus
									1	0.0454545	70	0.034212	0.034212	carrier	Left Hippocampus	left hippocampus
									0	0.136364	70	0.0705257	0.0705257	non-carrier	Left Hippocampus	left hippocampus
									1	0.136364	70	0.0504156	0.0504156	carrier	Left Hippocampus	left hippocampus
									0	0.227273	70	0.0868539	0.0868539	non-carrier	Left Hippocampus	left hippocampus
									1	0.227273	70	0.0656114	0.0656114	carrier	Left Hippocampus	left hippocampus
									0	0.318182	70	0.102146	0.102146	non-carrier	Left Hippocampus	left hippocampus
									1	-2.40909	40	0.0797376	0.0797376	carrier	Left Hippocampus	left hippocampus
									1	-0.772727	40	0.180116	0.180116	carrier	Left Hippocampus	left hippocampus
									1	0.318182	70	0.0797709	0.0797709	carrier	Left Hippocampus	left hippocampus
									0	0.409091	70	0.116339	0.116339	non-carrier	Left Hippocampus	left hippocampus
									1	0.409091	70	0.0928315	0.0928315	carrier	Left Hippocampus	left hippocampus
									0	0.5	70	0.12938	0.12938	non-carrier	Left Hippocampus	left hippocampus
									1	0.5	70	0.10474	0.10474	carrier	Left Hippocampus	left hippocampus
									0	0.590909	70	0.141269	0.141269	non-carrier	Left Hippocampus	left hippocampus
									1	0.590909	70	0.115497	0.115497	carrier	Left Hippocampus	left hippocampus
									0	0.681818	70	0.152021	0.152021	non-carrier	Left Hippocampus	left hippocampus
									1	0.681818	70	0.125117	0.125117	carrier	Left Hippocampus	left hippocampus
									0	0.772727	70	0.161709	0.161709	non-carrier	Left Hippocampus	left hippocampus
									0	-0.681818	40	0.229851	0.229851	non-carrier	Left Hippocampus	left hippocampus
									1	0.772727	70	0.133672	0.133672	carrier	Left Hippocampus	left hippocampus
									0	0.863636	70	0.170518	0.170518	non-carrier	Left Hippocampus	left hippocampus
									1	0.863636	70	0.141349	0.141349	carrier	Left Hippocampus	left hippocampus
									0	0.954545	70	0.178655	0.178655	non-carrier	Left Hippocampus	left hippocampus
									1	0.954545	70	0.148354	0.148354	carrier	Left Hippocampus	left hippocampus
									0	1.04545	70	0.186328	0.186328	non-carrier	Left Hippocampus	left hippocampus
									1	1.04545	70	0.154894	0.154894	carrier	Left Hippocampus	left hippocampus
									0	1.13636	70	0.193723	0.193723	non-carrier	Left Hippocampus	left hippocampus
									1	1.13636	70	0.161156	0.161156	carrier	Left Hippocampus	left hippocampus
									0	1.22727	70	0.2009	0.2009	non-carrier	Left Hippocampus	left hippocampus
									1	-0.681818	40	0.178277	0.178277	carrier	Left Hippocampus	left hippocampus
									1	1.22727	70	0.167201	0.167201	carrier	Left Hippocampus	left hippocampus
									0	1.31818	70	0.207865	0.207865	non-carrier	Left Hippocampus	left hippocampus
									1	1.31818	70	0.173034	0.173034	carrier	Left Hippocampus	left hippocampus
									0	1.40909	70	0.214626	0.214626	non-carrier	Left Hippocampus	left hippocampus
									1	1.40909	70	0.178662	0.178662	carrier	Left Hippocampus	left hippocampus
									0	1.5	70	0.221187	0.221187	non-carrier	Left Hippocampus	left hippocampus
									1	1.5	70	0.184092	0.184092	carrier	Left Hippocampus	left hippocampus
									0	1.59091	70	0.227556	0.227556	non-carrier	Left Hippocampus	left hippocampus
									1	1.59091	70	0.189328	0.189328	carrier	Left Hippocampus	left hippocampus
									0	1.68182	70	0.233739	0.233739	non-carrier	Left Hippocampus	left hippocampus
									0	-0.590909	40	0.222764	0.222764	non-carrier	Left Hippocampus	left hippocampus
									1	1.68182	70	0.194378	0.194378	carrier	Left Hippocampus	left hippocampus
									0	1.77273	70	0.239741	0.239741	non-carrier	Left Hippocampus	left hippocampus
									1	1.77273	70	0.199248	0.199248	carrier	Left Hippocampus	left hippocampus
									0	1.86364	70	0.245569	0.245569	non-carrier	Left Hippocampus	left hippocampus
									1	1.86364	70	0.203944	0.203944	carrier	Left Hippocampus	left hippocampus
									0	1.95455	70	0.25123	0.25123	non-carrier	Left Hippocampus	left hippocampus
									1	1.95455	70	0.208472	0.208472	carrier	Left Hippocampus	left hippocampus
									0	2.04545	70	0.256729	0.256729	non-carrier	Left Hippocampus	left hippocampus
									1	2.04545	70	0.212839	0.212839	carrier	Left Hippocampus	left hippocampus
									0	2.13636	70	0.262073	0.262073	non-carrier	Left Hippocampus	left hippocampus
									1	-0.590909	40	0.175623	0.175623	carrier	Left Hippocampus	left hippocampus
									1	2.13636	70	0.217051	0.217051	carrier	Left Hippocampus	left hippocampus
									0	2.22727	70	0.267268	0.267268	non-carrier	Left Hippocampus	left hippocampus
									1	2.22727	70	0.221113	0.221113	carrier	Left Hippocampus	left hippocampus
									0	2.31818	70	0.272321	0.272321	non-carrier	Left Hippocampus	left hippocampus
									1	2.31818	70	0.225033	0.225033	carrier	Left Hippocampus	left hippocampus
									0	2.40909	70	0.277237	0.277237	non-carrier	Left Hippocampus	left hippocampus
									1	2.40909	70	0.228817	0.228817	carrier	Left Hippocampus	left hippocampus
									0	2.5	70	0.282022	0.282022	non-carrier	Left Hippocampus	left hippocampus
									1	2.5	70	0.232471	0.232471	carrier	Left Hippocampus	left hippocampus
									0	-2.5	80	-0.758289	-0.758289	non-carrier	Left Hippocampus	left hippocampus
									0	-0.5	40	0.214823	0.214823	non-carrier	Left Hippocampus	left hippocampus
									1	-2.5	80	-0.69457	-0.69457	carrier	Left Hippocampus	left hippocampus
									0	-2.40909	80	-0.729377	-0.729377	non-carrier	Left Hippocampus	left hippocampus
									1	-2.40909	80	-0.668646	-0.668646	carrier	Left Hippocampus	left hippocampus
									0	-2.31818	80	-0.700524	-0.700524	non-carrier	Left Hippocampus	left hippocampus
									1	-2.31818	80	-0.64278	-0.64278	carrier	Left Hippocampus	left hippocampus
									0	-2.22727	80	-0.671732	-0.671732	non-carrier	Left Hippocampus	left hippocampus
									1	-2.22727	80	-0.616976	-0.616976	carrier	Left Hippocampus	left hippocampus
									0	-2.13636	80	-0.643003	-0.643003	non-carrier	Left Hippocampus	left hippocampus
									1	-2.13636	80	-0.591235	-0.591235	carrier	Left Hippocampus	left hippocampus
									0	-2.04545	80	-0.614341	-0.614341	non-carrier	Left Hippocampus	left hippocampus
									1	-0.5	40	0.172116	0.172116	carrier	Left Hippocampus	left hippocampus
									1	-2.04545	80	-0.56556	-0.56556	carrier	Left Hippocampus	left hippocampus
									0	-1.95455	80	-0.585747	-0.585747	non-carrier	Left Hippocampus	left hippocampus
									1	-1.95455	80	-0.539954	-0.539954	carrier	Left Hippocampus	left hippocampus
									0	-1.86364	80	-0.557225	-0.557225	non-carrier	Left Hippocampus	left hippocampus
									1	-1.86364	80	-0.514419	-0.514419	carrier	Left Hippocampus	left hippocampus
									0	-1.77273	80	-0.528776	-0.528776	non-carrier	Left Hippocampus	left hippocampus
									1	-1.77273	80	-0.488958	-0.488958	carrier	Left Hippocampus	left hippocampus
									0	-1.68182	80	-0.500403	-0.500403	non-carrier	Left Hippocampus	left hippocampus
									1	-1.68182	80	-0.463573	-0.463573	carrier	Left Hippocampus	left hippocampus
									0	-1.59091	80	-0.47211	-0.47211	non-carrier	Left Hippocampus	left hippocampus
									0	-0.409091	40	0.205953	0.205953	non-carrier	Left Hippocampus	left hippocampus
									1	-1.59091	80	-0.438267	-0.438267	carrier	Left Hippocampus	left hippocampus
									0	-1.5	80	-0.443898	-0.443898	non-carrier	Left Hippocampus	left hippocampus
									1	-1.5	80	-0.413043	-0.413043	carrier	Left Hippocampus	left hippocampus
									0	-1.40909	80	-0.415769	-0.415769	non-carrier	Left Hippocampus	left hippocampus
									1	-1.40909	80	-0.387902	-0.387902	carrier	Left Hippocampus	left hippocampus
									0	-1.31818	80	-0.387728	-0.387728	non-carrier	Left Hippocampus	left hippocampus
									1	-1.31818	80	-0.362848	-0.362848	carrier	Left Hippocampus	left hippocampus
									0	-1.22727	80	-0.359775	-0.359775	non-carrier	Left Hippocampus	left hippocampus
									1	-1.22727	80	-0.337883	-0.337883	carrier	Left Hippocampus	left hippocampus
									0	-1.13636	80	-0.331914	-0.331914	non-carrier	Left Hippocampus	left hippocampus
									1	-0.409091	40	0.167679	0.167679	carrier	Left Hippocampus	left hippocampus
									1	-1.13636	80	-0.313009	-0.313009	carrier	Left Hippocampus	left hippocampus
									0	-1.04545	80	-0.304145	-0.304145	non-carrier	Left Hippocampus	left hippocampus
									1	-1.04545	80	-0.288228	-0.288228	carrier	Left Hippocampus	left hippocampus
									0	-0.954545	80	-0.276449	-0.276449	non-carrier	Left Hippocampus	left hippocampus
									1	-0.954545	80	-0.26352	-0.26352	carrier	Left Hippocampus	left hippocampus
									0	-0.863636	80	-0.248799	-0.248799	non-carrier	Left Hippocampus	left hippocampus
									1	-0.863636	80	-0.238857	-0.238857	carrier	Left Hippocampus	left hippocampus
									0	-0.772727	80	-0.221166	-0.221166	non-carrier	Left Hippocampus	left hippocampus
									1	-0.772727	80	-0.214212	-0.214212	carrier	Left Hippocampus	left hippocampus
									0	-0.681818	80	-0.193522	-0.193522	non-carrier	Left Hippocampus	left hippocampus
									0	-0.318182	40	0.19616	0.19616	non-carrier	Left Hippocampus	left hippocampus
									1	-0.681818	80	-0.189556	-0.189556	carrier	Left Hippocampus	left hippocampus
									0	-0.590909	80	-0.16584	-0.16584	non-carrier	Left Hippocampus	left hippocampus
									1	-0.590909	80	-0.164861	-0.164861	carrier	Left Hippocampus	left hippocampus
									0	-0.5	80	-0.138138	-0.138138	non-carrier	Left Hippocampus	left hippocampus
									1	-0.5	80	-0.140147	-0.140147	carrier	Left Hippocampus	left hippocampus
									0	-0.409091	80	-0.110565	-0.110565	non-carrier	Left Hippocampus	left hippocampus
									1	-0.409091	80	-0.115561	-0.115561	carrier	Left Hippocampus	left hippocampus
									0	-0.318182	80	-0.0833268	-0.0833268	non-carrier	Left Hippocampus	left hippocampus
									1	-0.318182	80	-0.0913108	-0.0913108	carrier	Left Hippocampus	left hippocampus
									0	-0.227273	80	-0.0566284	-0.0566284	non-carrier	Left Hippocampus	left hippocampus
									0	-2.31818	40	0.222377	0.222377	non-carrier	Left Hippocampus	left hippocampus
									1	-0.318182	40	0.162319	0.162319	carrier	Left Hippocampus	left hippocampus
									1	-0.227273	80	-0.0676	-0.0676	carrier	Left Hippocampus	left hippocampus
									0	-0.136364	80	-0.030631	-0.030631	non-carrier	Left Hippocampus	left hippocampus
									1	-0.136364	80	-0.0445902	-0.0445902	carrier	Left Hippocampus	left hippocampus
									0	-0.0454545	80	-0.0054812	-0.0054812	non-carrier	Left Hippocampus	left hippocampus
									1	-0.0454545	80	-0.0224281	-0.0224281	carrier	Left Hippocampus	left hippocampus
									0	0.0454545	80	0.0186923	0.0186923	non-carrier	Left Hippocampus	left hippocampus
									1	0.0454545	80	-0.00124225	-0.00124225	carrier	Left Hippocampus	left hippocampus
									0	0.136364	80	0.0418245	0.0418245	non-carrier	Left Hippocampus	left hippocampus
									1	0.136364	80	0.0189024	0.0189024	carrier	Left Hippocampus	left hippocampus
									0	0.227273	80	0.0638951	0.0638951	non-carrier	Left Hippocampus	left hippocampus
									0	-0.227273	40	0.185463	0.185463	non-carrier	Left Hippocampus	left hippocampus
									1	0.227273	80	0.0379854	0.0379854	carrier	Left Hippocampus	left hippocampus
									0	0.318182	80	0.0848755	0.0848755	non-carrier	Left Hippocampus	left hippocampus
									1	0.318182	80	0.0559782	0.0559782	carrier	Left Hippocampus	left hippocampus
									0	0.409091	80	0.104703	0.104703	non-carrier	Left Hippocampus	left hippocampus
									1	0.409091	80	0.0728181	0.0728181	carrier	Left Hippocampus	left hippocampus
									0	0.5	80	0.123325	0.123325	non-carrier	Left Hippocampus	left hippocampus
									1	0.5	80	0.0884521	0.0884521	carrier	Left Hippocampus	left hippocampus
									0	0.590909	80	0.140739	0.140739	non-carrier	Left Hippocampus	left hippocampus
									1	0.590909	80	0.102879	0.102879	carrier	Left Hippocampus	left hippocampus
									0	0.681818	80	0.156964	0.156964	non-carrier	Left Hippocampus	left hippocampus
									1	-0.227273	40	0.156056	0.156056	carrier	Left Hippocampus	left hippocampus
									1	0.681818	80	0.116116	0.116116	carrier	Left Hippocampus	left hippocampus
									0	0.772727	80	0.172071	0.172071	non-carrier	Left Hippocampus	left hippocampus
									1	0.772727	80	0.128235	0.128235	carrier	Left Hippocampus	left hippocampus
									0	0.863636	80	0.186247	0.186247	non-carrier	Left Hippocampus	left hippocampus
									1	0.863636	80	0.139424	0.139424	carrier	Left Hippocampus	left hippocampus
									0	0.954545	80	0.1997	0.1997	non-carrier	Left Hippocampus	left hippocampus
									1	0.954545	80	0.14989	0.14989	carrier	Left Hippocampus	left hippocampus
									0	1.04545	80	0.21264	0.21264	non-carrier	Left Hippocampus	left hippocampus
									1	1.04545	80	0.159842	0.159842	carrier	Left Hippocampus	left hippocampus
									0	1.13636	80	0.225254	0.225254	non-carrier	Left Hippocampus	left hippocampus
									0	-0.136364	40	0.173927	0.173927	non-carrier	Left Hippocampus	left hippocampus
									1	1.13636	80	0.169468	0.169468	carrier	Left Hippocampus	left hippocampus
									0	1.22727	80	0.237604	0.237604	non-carrier	Left Hippocampus	left hippocampus
									1	1.22727	80	0.178831	0.178831	carrier	Left Hippocampus	left hippocampus
									0	1.31818	80	0.249698	0.249698	non-carrier	Left Hippocampus	left hippocampus
									1	1.31818	80	0.187937	0.187937	carrier	Left Hippocampus	left hippocampus
									0	1.40909	80	0.261542	0.261542	non-carrier	Left Hippocampus	left hippocampus
									1	1.40909	80	0.196793	0.196793	carrier	Left Hippocampus	left hippocampus
									0	1.5	80	0.273145	0.273145	non-carrier	Left Hippocampus	left hippocampus
									1	1.5	80	0.205409	0.205409	carrier	Left Hippocampus	left hippocampus
									0	1.59091	80	0.284514	0.284514	non-carrier	Left Hippocampus	left hippocampus
									1	-0.136364	40	0.148953	0.148953	carrier	Left Hippocampus	left hippocampus
									1	1.59091	80	0.21379	0.21379	carrier	Left Hippocampus	left hippocampus
									0	1.68182	80	0.295657	0.295657	non-carrier	Left Hippocampus	left hippocampus
									1	1.68182	80	0.221946	0.221946	carrier	Left Hippocampus	left hippocampus
									0	1.77273	80	0.306581	0.306581	non-carrier	Left Hippocampus	left hippocampus
									1	1.77273	80	0.229882	0.229882	carrier	Left Hippocampus	left hippocampus
									0	1.86364	80	0.317295	0.317295	non-carrier	Left Hippocampus	left hippocampus
									1	1.86364	80	0.237608	0.237608	carrier	Left Hippocampus	left hippocampus
									0	1.95455	80	0.327804	0.327804	non-carrier	Left Hippocampus	left hippocampus
									1	1.95455	80	0.24513	0.24513	carrier	Left Hippocampus	left hippocampus
									0	2.04545	80	0.338118	0.338118	non-carrier	Left Hippocampus	left hippocampus
									0	-0.0454545	40	0.161628	0.161628	non-carrier	Left Hippocampus	left hippocampus
									1	2.04545	80	0.252456	0.252456	carrier	Left Hippocampus	left hippocampus
									0	2.13636	80	0.348243	0.348243	non-carrier	Left Hippocampus	left hippocampus
									1	2.13636	80	0.259594	0.259594	carrier	Left Hippocampus	left hippocampus
									0	2.22727	80	0.358188	0.358188	non-carrier	Left Hippocampus	left hippocampus
									1	2.22727	80	0.266551	0.266551	carrier	Left Hippocampus	left hippocampus
									0	2.31818	80	0.367959	0.367959	non-carrier	Left Hippocampus	left hippocampus
									1	2.31818	80	0.273334	0.273334	carrier	Left Hippocampus	left hippocampus
									0	2.40909	80	0.377565	0.377565	non-carrier	Left Hippocampus	left hippocampus
									1	2.40909	80	0.279953	0.279953	carrier	Left Hippocampus	left hippocampus
									0	2.5	80	0.387013	0.387013	non-carrier	Left Hippocampus	left hippocampus
									1	-0.0454545	40	0.141088	0.141088	carrier	Left Hippocampus	left hippocampus
									1	2.5	80	0.286413	0.286413	carrier	Left Hippocampus	left hippocampus
									0	-2.5	40	-0.100499	-0.100499	non-carrier	Right Hippocampus	right hippocampus
									1	-2.5	40	-0.0139004	-0.0139004	carrier	Right Hippocampus	right hippocampus
									0	-2.40909	40	-0.0821128	-0.0821128	non-carrier	Right Hippocampus	right hippocampus
									1	-2.40909	40	0.000491147	0.000491147	carrier	Right Hippocampus	right hippocampus
									0	-2.31818	40	-0.0641101	-0.0641101	non-carrier	Right Hippocampus	right hippocampus
									1	-2.31818	40	0.0144995	0.0144995	carrier	Right Hippocampus	right hippocampus
									0	-2.22727	40	-0.0465074	-0.0465074	non-carrier	Right Hippocampus	right hippocampus
									1	-2.22727	40	0.0281078	0.0281078	carrier	Right Hippocampus	right hippocampus
									0	-2.13636	40	-0.0293214	-0.0293214	non-carrier	Right Hippocampus	right hippocampus
									0	0.0454545	40	0.148664	0.148664	non-carrier	Left Hippocampus	left hippocampus
									1	-2.13636	40	0.0412995	0.0412995	carrier	Right Hippocampus	right hippocampus
									0	-2.04545	40	-0.0125687	-0.0125687	non-carrier	Right Hippocampus	right hippocampus
									1	-2.04545	40	0.0540578	0.0540578	carrier	Right Hippocampus	right hippocampus
									0	-1.95455	40	0.00373384	0.00373384	non-carrier	Right Hippocampus	right hippocampus
									1	-1.95455	40	0.0663661	0.0663661	carrier	Right Hippocampus	right hippocampus
									0	-1.86364	40	0.0195696	0.0195696	non-carrier	Right Hippocampus	right hippocampus
									1	-1.86364	40	0.0782075	0.0782075	carrier	Right Hippocampus	right hippocampus
									0	-1.77273	40	0.034922	0.034922	non-carrier	Right Hippocampus	right hippocampus
									1	-1.77273	40	0.0895655	0.0895655	carrier	Right Hippocampus	right hippocampus
									0	-1.68182	40	0.0497741	0.0497741	non-carrier	Right Hippocampus	right hippocampus
									1	0.0454545	40	0.132556	0.132556	carrier	Left Hippocampus	left hippocampus
									1	-1.68182	40	0.100423	0.100423	carrier	Right Hippocampus	right hippocampus
									0	-1.59091	40	0.0641094	0.0641094	non-carrier	Right Hippocampus	right hippocampus
									1	-1.59091	40	0.110764	0.110764	carrier	Right Hippocampus	right hippocampus
									0	-1.5	40	0.0779111	0.0779111	non-carrier	Right Hippocampus	right hippocampus
									1	-1.5	40	0.120572	0.120572	carrier	Right Hippocampus	right hippocampus
									0	-1.40909	40	0.0911625	0.0911625	non-carrier	Right Hippocampus	right hippocampus
									1	-1.40909	40	0.129829	0.129829	carrier	Right Hippocampus	right hippocampus
									0	-1.31818	40	0.103847	0.103847	non-carrier	Right Hippocampus	right hippocampus
									1	-1.31818	40	0.138519	0.138519	carrier	Right Hippocampus	right hippocampus
									0	-1.22727	40	0.115948	0.115948	non-carrier	Right Hippocampus	right hippocampus
									0	0.136364	40	0.135185	0.135185	non-carrier	Left Hippocampus	left hippocampus
									1	-1.22727	40	0.146625	0.146625	carrier	Right Hippocampus	right hippocampus
									0	-1.13636	40	0.127448	0.127448	non-carrier	Right Hippocampus	right hippocampus
									1	-1.13636	40	0.154131	0.154131	carrier	Right Hippocampus	right hippocampus
									0	-1.04545	40	0.138326	0.138326	non-carrier	Right Hippocampus	right hippocampus
									1	-1.04545	40	0.161014	0.161014	carrier	Right Hippocampus	right hippocampus
									0	-0.954545	40	0.148538	0.148538	non-carrier	Right Hippocampus	right hippocampus
									1	-0.954545	40	0.167233	0.167233	carrier	Right Hippocampus	right hippocampus
									0	-0.863636	40	0.15804	0.15804	non-carrier	Right Hippocampus	right hippocampus
									1	-0.863636	40	0.17274	0.17274	carrier	Right Hippocampus	right hippocampus
									0	-0.772727	40	0.166785	0.166785	non-carrier	Right Hippocampus	right hippocampus
									1	-2.31818	40	0.0910027	0.0910027	carrier	Left Hippocampus	left hippocampus
									1	0.136364	40	0.123511	0.123511	carrier	Left Hippocampus	left hippocampus
									1	-0.772727	40	0.177491	0.177491	carrier	Right Hippocampus	right hippocampus
									0	-0.681818	40	0.174726	0.174726	non-carrier	Right Hippocampus	right hippocampus
									1	-0.681818	40	0.181437	0.181437	carrier	Right Hippocampus	right hippocampus
									0	-0.590909	40	0.181815	0.181815	non-carrier	Right Hippocampus	right hippocampus
									1	-0.590909	40	0.184532	0.184532	carrier	Right Hippocampus	right hippocampus
									0	-0.5	40	0.187924	0.187924	non-carrier	Right Hippocampus	right hippocampus
									1	-0.5	40	0.186647	0.186647	carrier	Right Hippocampus	right hippocampus
									0	-0.409091	40	0.19284	0.19284	non-carrier	Right Hippocampus	right hippocampus
									1	-0.409091	40	0.187569	0.187569	carrier	Right Hippocampus	right hippocampus
									0	-0.318182	40	0.196383	0.196383	non-carrier	Right Hippocampus	right hippocampus
									0	0.227273	40	0.121302	0.121302	non-carrier	Left Hippocampus	left hippocampus
									1	-0.318182	40	0.187117	0.187117	carrier	Right Hippocampus	right hippocampus
									0	-0.227273	40	0.198366	0.198366	non-carrier	Right Hippocampus	right hippocampus
									1	-0.227273	40	0.185105	0.185105	carrier	Right Hippocampus	right hippocampus
									0	-0.136364	40	0.19846	0.19846	non-carrier	Right Hippocampus	right hippocampus
									1	-0.136364	40	0.181205	0.181205	carrier	Right Hippocampus	right hippocampus
									0	-0.0454545	40	0.196236	0.196236	non-carrier	Right Hippocampus	right hippocampus
									1	-0.0454545	40	0.174987	0.174987	carrier	Right Hippocampus	right hippocampus
									0	0.0454545	40	0.191328	0.191328	non-carrier	Right Hippocampus	right hippocampus
									1	0.0454545	40	0.166085	0.166085	carrier	Right Hippocampus	right hippocampus
									0	0.136364	40	0.183706	0.183706	non-carrier	Right Hippocampus	right hippocampus
									1	0.227273	40	0.114061	0.114061	carrier	Left Hippocampus	left hippocampus
									1	0.136364	40	0.154468	0.154468	carrier	Right Hippocampus	right hippocampus
									0	0.227273	40	0.173617	0.173617	non-carrier	Right Hippocampus	right hippocampus
									1	0.227273	40	0.140385	0.140385	carrier	Right Hippocampus	right hippocampus
									0	0.318182	40	0.161486	0.161486	non-carrier	Right Hippocampus	right hippocampus
									1	0.318182	40	0.124259	0.124259	carrier	Right Hippocampus	right hippocampus
									0	0.409091	40	0.147817	0.147817	non-carrier	Right Hippocampus	right hippocampus
									1	0.409091	40	0.106596	0.106596	carrier	Right Hippocampus	right hippocampus
									0	0.5	40	0.133128	0.133128	non-carrier	Right Hippocampus	right hippocampus
									1	0.5	40	0.087913	0.087913	carrier	Right Hippocampus	right hippocampus
									0	0.590909	40	0.117968	0.117968	non-carrier	Right Hippocampus	right hippocampus
									0	0.318182	40	0.107066	0.107066	non-carrier	Left Hippocampus	left hippocampus
									1	0.590909	40	0.0687592	0.0687592	carrier	Right Hippocampus	right hippocampus
									0	0.681818	40	0.102877	0.102877	non-carrier	Right Hippocampus	right hippocampus
									1	0.681818	40	0.0496735	0.0496735	carrier	Right Hippocampus	right hippocampus
									0	0.772727	40	0.0881433	0.0881433	non-carrier	Right Hippocampus	right hippocampus
									1	0.772727	40	0.0309454	0.0309454	carrier	Right Hippocampus	right hippocampus
									0	0.863636	40	0.0738569	0.0738569	non-carrier	Right Hippocampus	right hippocampus
									1	0.863636	40	0.0126646	0.0126646	carrier	Right Hippocampus	right hippocampus
									0	0.954545	40	0.0600939	0.0600939	non-carrier	Right Hippocampus	right hippocampus
									1	0.954545	40	-0.00509271	-0.00509271	carrier	Right Hippocampus	right hippocampus
									0	1.04545	40	0.0469303	0.0469303	non-carrier	Right Hippocampus	right hippocampus
									1	0.318182	40	0.104259	0.104259	carrier	Left Hippocampus	left hippocampus
									1	1.04545	40	-0.0222507	-0.0222507	carrier	Right Hippocampus	right hippocampus
									0	1.13636	40	0.0344172	0.0344172	non-carrier	Right Hippocampus	right hippocampus
									1	1.13636	40	-0.0387581	-0.0387581	carrier	Right Hippocampus	right hippocampus
									0	1.22727	40	0.0225398	0.0225398	non-carrier	Right Hippocampus	right hippocampus
									1	1.22727	40	-0.0546298	-0.0546298	carrier	Right Hippocampus	right hippocampus
									0	1.31818	40	0.0112723	0.0112723	non-carrier	Right Hippocampus	right hippocampus
									1	1.31818	40	-0.0698917	-0.0698917	carrier	Right Hippocampus	right hippocampus
									0	1.40909	40	0.000588949	0.000588949	non-carrier	Right Hippocampus	right hippocampus
									1	1.40909	40	-0.0845694	-0.0845694	carrier	Right Hippocampus	right hippocampus
									0	1.5	40	-0.00953593	-0.00953593	non-carrier	Right Hippocampus	right hippocampus
									0	0.409091	40	0.0924936	0.0924936	non-carrier	Left Hippocampus	left hippocampus
									1	1.5	40	-0.0986886	-0.0986886	carrier	Right Hippocampus	right hippocampus
									0	1.59091	40	-0.0191281	-0.0191281	non-carrier	Right Hippocampus	right hippocampus
									1	1.59091	40	-0.112275	-0.112275	carrier	Right Hippocampus	right hippocampus
									0	1.68182	40	-0.0282132	-0.0282132	non-carrier	Right Hippocampus	right hippocampus
									1	1.68182	40	-0.125355	-0.125355	carrier	Right Hippocampus	right hippocampus
									0	1.77273	40	-0.0368171	-0.0368171	non-carrier	Right Hippocampus	right hippocampus
									1	1.77273	40	-0.137953	-0.137953	carrier	Right Hippocampus	right hippocampus
									0	1.86364	40	-0.0449654	-0.0449654	non-carrier	Right Hippocampus	right hippocampus
									1	1.86364	40	-0.150095	-0.150095	carrier	Right Hippocampus	right hippocampus
									0	1.95455	40	-0.0526839	-0.0526839	non-carrier	Right Hippocampus	right hippocampus
									1	0.409091	40	0.0941196	0.0941196	carrier	Left Hippocampus	left hippocampus
									1	1.95455	40	-0.161808	-0.161808	carrier	Right Hippocampus	right hippocampus
									0	2.04545	40	-0.0599983	-0.0599983	non-carrier	Right Hippocampus	right hippocampus
									1	2.04545	40	-0.173117	-0.173117	carrier	Right Hippocampus	right hippocampus
									0	2.13636	40	-0.0669343	-0.0669343	non-carrier	Right Hippocampus	right hippocampus
									1	2.13636	40	-0.184047	-0.184047	carrier	Right Hippocampus	right hippocampus
									0	2.22727	40	-0.0735177	-0.0735177	non-carrier	Right Hippocampus	right hippocampus
									1	2.22727	40	-0.194625	-0.194625	carrier	Right Hippocampus	right hippocampus
									0	2.31818	40	-0.0797741	-0.0797741	non-carrier	Right Hippocampus	right hippocampus
									1	2.31818	40	-0.204876	-0.204876	carrier	Right Hippocampus	right hippocampus
									0	2.40909	40	-0.0857294	-0.0857294	non-carrier	Right Hippocampus	right hippocampus
									0	0.5	40	0.0776092	0.0776092	non-carrier	Left Hippocampus	left hippocampus
									1	2.40909	40	-0.214825	-0.214825	carrier	Right Hippocampus	right hippocampus
									0	2.5	40	-0.0914092	-0.0914092	non-carrier	Right Hippocampus	right hippocampus
									1	2.5	40	-0.2245	-0.2245	carrier	Right Hippocampus	right hippocampus
									0	-2.5	50	-0.229762	-0.229762	non-carrier	Right Hippocampus	right hippocampus
									1	-2.5	50	-0.189065	-0.189065	carrier	Right Hippocampus	right hippocampus
									0	-2.40909	50	-0.209549	-0.209549	non-carrier	Right Hippocampus	right hippocampus
									1	-2.40909	50	-0.171175	-0.171175	carrier	Right Hippocampus	right hippocampus
									0	-2.31818	50	-0.189627	-0.189627	non-carrier	Right Hippocampus	right hippocampus
									1	-2.31818	50	-0.153576	-0.153576	carrier	Right Hippocampus	right hippocampus
									0	-2.22727	50	-0.170008	-0.170008	non-carrier	Right Hippocampus	right hippocampus
									1	0.5	40	0.0836686	0.0836686	carrier	Left Hippocampus	left hippocampus
									1	-2.22727	50	-0.13628	-0.13628	carrier	Right Hippocampus	right hippocampus
									0	-2.13636	50	-0.150704	-0.150704	non-carrier	Right Hippocampus	right hippocampus
									1	-2.13636	50	-0.1193	-0.1193	carrier	Right Hippocampus	right hippocampus
									0	-2.04545	50	-0.131729	-0.131729	non-carrier	Right Hippocampus	right hippocampus
									1	-2.04545	50	-0.102648	-0.102648	carrier	Right Hippocampus	right hippocampus
									0	-1.95455	50	-0.113095	-0.113095	non-carrier	Right Hippocampus	right hippocampus
									1	-1.95455	50	-0.0863372	-0.0863372	carrier	Right Hippocampus	right hippocampus
									0	-1.86364	50	-0.0948146	-0.0948146	non-carrier	Right Hippocampus	right hippocampus
									1	-1.86364	50	-0.0703802	-0.0703802	carrier	Right Hippocampus	right hippocampus
									0	-1.77273	50	-0.0769007	-0.0769007	non-carrier	Right Hippocampus	right hippocampus
									0	0.590909	40	0.0624908	0.0624908	non-carrier	Left Hippocampus	left hippocampus
									1	-1.77273	50	-0.0547896	-0.0547896	carrier	Right Hippocampus	right hippocampus
									0	-1.68182	50	-0.0593658	-0.0593658	non-carrier	Right Hippocampus	right hippocampus
									1	-1.68182	50	-0.0395781	-0.0395781	carrier	Right Hippocampus	right hippocampus
									0	-1.59091	50	-0.0422227	-0.0422227	non-carrier	Right Hippocampus	right hippocampus
									1	-1.59091	50	-0.0247583	-0.0247583	carrier	Right Hippocampus	right hippocampus
									0	-1.5	50	-0.025484	-0.025484	non-carrier	Right Hippocampus	right hippocampus
									1	-1.5	50	-0.0103429	-0.0103429	carrier	Right Hippocampus	right hippocampus
									0	-1.40909	50	-0.00916234	-0.00916234	non-carrier	Right Hippocampus	right hippocampus
									1	-1.40909	50	0.00365549	0.00365549	carrier	Right Hippocampus	right hippocampus
									0	-1.31818	50	0.00672965	0.00672965	non-carrier	Right Hippocampus	right hippocampus
									0	-2.22727	40	0.22866	0.22866	non-carrier	Left Hippocampus	left hippocampus
									1	0.590909	40	0.0729835	0.0729835	carrier	Left Hippocampus	left hippocampus
									1	-1.31818	50	0.0172242	0.0172242	carrier	Right Hippocampus	right hippocampus
									0	-1.22727	50	0.0221793	0.0221793	non-carrier	Right Hippocampus	right hippocampus
									1	-1.22727	50	0.0303505	0.0303505	carrier	Right Hippocampus	right hippocampus
									0	-1.13636	50	0.0371739	0.0371739	non-carrier	Right Hippocampus	right hippocampus
									1	-1.13636	50	0.0430218	0.0430218	carrier	Right Hippocampus	right hippocampus
									0	-1.04545	50	0.0516952	0.0516952	non-carrier	Right Hippocampus	right hippocampus
									1	-1.04545	50	0.0552199	0.0552199	carrier	Right Hippocampus	right hippocampus
									0	-0.954545	50	0.0657053	0.0657053	non-carrier	Right Hippocampus	right hippocampus
									1	-0.954545	50	0.0669066	0.0669066	carrier	Right Hippocampus	right hippocampus
									0	-0.863636	50	0.0791618	0.0791618	non-carrier	Right Hippocampus	right hippocampus
									0	0.681818	40	0.0472217	0.0472217	non-carrier	Left Hippocampus	left hippocampus
									1	-0.863636	50	0.0780399	0.0780399	carrier	Right Hippocampus	right hippocampus
									0	-0.772727	50	0.0920226	0.0920226	non-carrier	Right Hippocampus	right hippocampus
									1	-0.772727	50	0.0885774	0.0885774	carrier	Right Hippocampus	right hippocampus
									0	-0.681818	50	0.104246	0.104246	non-carrier	Right Hippocampus	right hippocampus
									1	-0.681818	50	0.0984769	0.0984769	carrier	Right Hippocampus	right hippocampus
									0	-0.590909	50	0.115786	0.115786	non-carrier	Right Hippocampus	right hippocampus
									1	-0.590909	50	0.107695	0.107695	carrier	Right Hippocampus	right hippocampus
									0	-0.5	50	0.12652	0.12652	non-carrier	Right Hippocampus	right hippocampus
									1	-0.5	50	0.116105	0.116105	carrier	Right Hippocampus	right hippocampus
									0	-0.409091	50	0.136204	0.136204	non-carrier	Right Hippocampus	right hippocampus
									1	0.681818	40	0.0621477	0.0621477	carrier	Left Hippocampus	left hippocampus
									1	-0.409091	50	0.123466	0.123466	carrier	Right Hippocampus	right hippocampus
									0	-0.318182	50	0.144585	0.144585	non-carrier	Right Hippocampus	right hippocampus
									1	-0.318182	50	0.129523	0.129523	carrier	Right Hippocampus	right hippocampus
									0	-0.227273	50	0.151396	0.151396	non-carrier	Right Hippocampus	right hippocampus
									1	-0.227273	50	0.134011	0.134011	carrier	Right Hippocampus	right hippocampus
									0	-0.136364	50	0.156233	0.156233	non-carrier	Right Hippocampus	right hippocampus
									1	-0.136364	50	0.136524	0.136524	carrier	Right Hippocampus	right hippocampus
									0	-0.0454545	50	0.158587	0.158587	non-carrier	Right Hippocampus	right hippocampus
									1	-0.0454545	50	0.136556	0.136556	carrier	Right Hippocampus	right hippocampus
									0	0.0454545	50	0.158015	0.158015	non-carrier	Right Hippocampus	right hippocampus
									0	0.772727	40	0.0318721	0.0318721	non-carrier	Left Hippocampus	left hippocampus
									1	0.0454545	50	0.13366	0.13366	carrier	Right Hippocampus	right hippocampus
									0	0.136364	50	0.154414	0.154414	non-carrier	Right Hippocampus	right hippocampus
									1	0.136364	50	0.127736	0.127736	carrier	Right Hippocampus	right hippocampus
									0	0.227273	50	0.148033	0.148033	non-carrier	Right Hippocampus	right hippocampus
									1	0.227273	50	0.119031	0.119031	carrier	Right Hippocampus	right hippocampus
									0	0.318182	50	0.139343	0.139343	non-carrier	Right Hippocampus	right hippocampus
									1	0.318182	50	0.108018	0.108018	carrier	Right Hippocampus	right hippocampus
									0	0.409091	50	0.128896	0.128896	non-carrier	Right Hippocampus	right hippocampus
									1	0.409091	50	0.0952483	0.0952483	carrier	Right Hippocampus	right hippocampus
									0	0.5	50	0.11726	0.11726	non-carrier	Right Hippocampus	right hippocampus
									1	0.772727	40	0.0512314	0.0512314	carrier	Left Hippocampus	left hippocampus
									1	0.5	50	0.0812884	0.0812884	carrier	Right Hippocampus	right hippocampus
									0	0.590909	50	0.105031	0.105031	non-carrier	Right Hippocampus	right hippocampus
									1	0.590909	50	0.0667361	0.0667361	carrier	Right Hippocampus	right hippocampus
									0	0.681818	50	0.0927939	0.0927939	non-carrier	Right Hippocampus	right hippocampus
									1	0.681818	50	0.0521758	0.0521758	carrier	Right Hippocampus	right hippocampus
									0	0.772727	50	0.0808578	0.0808578	non-carrier	Right Hippocampus	right hippocampus
									1	0.772727	50	0.0379164	0.0379164	carrier	Right Hippocampus	right hippocampus
									0	0.863636	50	0.0693143	0.0693143	non-carrier	Right Hippocampus	right hippocampus
									1	0.863636	50	0.0240497	0.0240497	carrier	Right Hippocampus	right hippocampus
									0	0.954545	50	0.0582416	0.0582416	non-carrier	Right Hippocampus	right hippocampus
									0	0.863636	40	0.0166036	0.0166036	non-carrier	Left Hippocampus	left hippocampus
									1	0.954545	50	0.0106536	0.0106536	carrier	Right Hippocampus	right hippocampus
									0	1.04545	50	0.0477174	0.0477174	non-carrier	Right Hippocampus	right hippocampus
									1	1.04545	50	-0.00219392	-0.00219392	carrier	Right Hippocampus	right hippocampus
									0	1.13636	50	0.0377948	0.0377948	non-carrier	Right Hippocampus	right hippocampus
									1	1.13636	50	-0.0144398	-0.0144398	carrier	Right Hippocampus	right hippocampus
									0	1.22727	50	0.0284608	0.0284608	non-carrier	Right Hippocampus	right hippocampus
									1	1.22727	50	-0.0260971	-0.0260971	carrier	Right Hippocampus	right hippocampus
									0	1.31818	50	0.0196917	0.0196917	non-carrier	Right Hippocampus	right hippocampus
									1	1.31818	50	-0.0371895	-0.0371895	carrier	Right Hippocampus	right hippocampus
									0	1.40909	50	0.0114635	0.0114635	non-carrier	Right Hippocampus	right hippocampus
									1	0.863636	40	0.0403963	0.0403963	carrier	Left Hippocampus	left hippocampus
									1	1.40909	50	-0.047741	-0.047741	carrier	Right Hippocampus	right hippocampus
									0	1.5	50	0.00375242	0.00375242	non-carrier	Right Hippocampus	right hippocampus
									1	1.5	50	-0.0577754	-0.0577754	carrier	Right Hippocampus	right hippocampus
									0	1.59091	50	-0.0034653	-0.0034653	non-carrier	Right Hippocampus	right hippocampus
									1	1.59091	50	-0.0673164	-0.0673164	carrier	Right Hippocampus	right hippocampus
									0	1.68182	50	-0.0102135	-0.0102135	non-carrier	Right Hippocampus	right hippocampus
									1	1.68182	50	-0.0763879	-0.0763879	carrier	Right Hippocampus	right hippocampus
									0	1.77273	50	-0.0165161	-0.0165161	non-carrier	Right Hippocampus	right hippocampus
									1	1.77273	50	-0.0850138	-0.0850138	carrier	Right Hippocampus	right hippocampus
									0	1.86364	50	-0.0223968	-0.0223968	non-carrier	Right Hippocampus	right hippocampus
									0	0.954545	40	0.00159844	0.00159844	non-carrier	Left Hippocampus	left hippocampus
									1	1.86364	50	-0.0932178	-0.0932178	carrier	Right Hippocampus	right hippocampus
									0	1.95455	50	-0.0278794	-0.0278794	non-carrier	Right Hippocampus	right hippocampus
									1	1.95455	50	-0.101024	-0.101024	carrier	Right Hippocampus	right hippocampus
									0	2.04545	50	-0.0329879	-0.0329879	non-carrier	Right Hippocampus	right hippocampus
									1	2.04545	50	-0.108456	-0.108456	carrier	Right Hippocampus	right hippocampus
									0	2.13636	50	-0.037746	-0.037746	non-carrier	Right Hippocampus	right hippocampus
									1	2.13636	50	-0.115537	-0.115537	carrier	Right Hippocampus	right hippocampus
									0	2.22727	50	-0.0421775	-0.0421775	non-carrier	Right Hippocampus	right hippocampus
									1	2.22727	50	-0.122292	-0.122292	carrier	Right Hippocampus	right hippocampus
									0	2.31818	50	-0.0463063	-0.0463063	non-carrier	Right Hippocampus	right hippocampus
									1	0.954545	40	0.0298245	0.0298245	carrier	Left Hippocampus	left hippocampus
									1	2.31818	50	-0.128744	-0.128744	carrier	Right Hippocampus	right hippocampus
									0	2.40909	50	-0.0501562	-0.0501562	non-carrier	Right Hippocampus	right hippocampus
									1	2.40909	50	-0.134917	-0.134917	carrier	Right Hippocampus	right hippocampus
									0	2.5	50	-0.053751	-0.053751	non-carrier	Right Hippocampus	right hippocampus
									1	2.5	50	-0.140835	-0.140835	carrier	Right Hippocampus	right hippocampus
									0	-2.5	60	-0.370605	-0.370605	non-carrier	Right Hippocampus	right hippocampus
									1	-2.5	60	-0.375809	-0.375809	carrier	Right Hippocampus	right hippocampus
									0	-2.40909	60	-0.352158	-0.352158	non-carrier	Right Hippocampus	right hippocampus
									1	-2.40909	60	-0.358014	-0.358014	carrier	Right Hippocampus	right hippocampus
									0	-2.31818	60	-0.333697	-0.333697	non-carrier	Right Hippocampus	right hippocampus
									0	1.04545	40	-0.0129615	-0.0129615	non-carrier	Left Hippocampus	left hippocampus
									1	-2.31818	60	-0.340205	-0.340205	carrier	Right Hippocampus	right hippocampus
									0	-2.22727	60	-0.315222	-0.315222	non-carrier	Right Hippocampus	right hippocampus
									1	-2.22727	60	-0.322382	-0.322382	carrier	Right Hippocampus	right hippocampus
									0	-2.13636	60	-0.296732	-0.296732	non-carrier	Right Hippocampus	right hippocampus
									1	-2.13636	60	-0.304545	-0.304545	carrier	Right Hippocampus	right hippocampus
									0	-2.04545	60	-0.278227	-0.278227	non-carrier	Right Hippocampus	right hippocampus
									1	-2.04545	60	-0.286692	-0.286692	carrier	Right Hippocampus	right hippocampus
									0	-1.95455	60	-0.259706	-0.259706	non-carrier	Right Hippocampus	right hippocampus
									1	-1.95455	60	-0.268823	-0.268823	carrier	Right Hippocampus	right hippocampus
									0	-1.86364	60	-0.241169	-0.241169	non-carrier	Right Hippocampus	right hippocampus
									1	-2.22727	40	0.101719	0.101719	carrier	Left Hippocampus	left hippocampus
									1	1.04545	40	0.0196979	0.0196979	carrier	Left Hippocampus	left hippocampus
									1	-1.86364	60	-0.250938	-0.250938	carrier	Right Hippocampus	right hippocampus
									0	-1.77273	60	-0.222615	-0.222615	non-carrier	Right Hippocampus	right hippocampus
									1	-1.77273	60	-0.233036	-0.233036	carrier	Right Hippocampus	right hippocampus
									0	-1.68182	60	-0.204043	-0.204043	non-carrier	Right Hippocampus	right hippocampus
									1	-1.68182	60	-0.215117	-0.215117	carrier	Right Hippocampus	right hippocampus
									0	-1.59091	60	-0.185453	-0.185453	non-carrier	Right Hippocampus	right hippocampus
									1	-1.59091	60	-0.197179	-0.197179	carrier	Right Hippocampus	right hippocampus
									0	-1.5	60	-0.166844	-0.166844	non-carrier	Right Hippocampus	right hippocampus
									1	-1.5	60	-0.179223	-0.179223	carrier	Right Hippocampus	right hippocampus
									0	-1.40909	60	-0.148216	-0.148216	non-carrier	Right Hippocampus	right hippocampus
									0	1.13636	40	-0.026913	-0.026913	non-carrier	Left Hippocampus	left hippocampus
									1	-1.40909	60	-0.161247	-0.161247	carrier	Right Hippocampus	right hippocampus
									0	-1.31818	60	-0.129568	-0.129568	non-carrier	Right Hippocampus	right hippocampus
									1	-1.31818	60	-0.143251	-0.143251	carrier	Right Hippocampus	right hippocampus
									0	-1.22727	60	-0.1109	-0.1109	non-carrier	Right Hippocampus	right hippocampus
									1	-1.22727	60	-0.125235	-0.125235	carrier	Right Hippocampus	right hippocampus
									0	-1.13636	60	-0.09221	-0.09221	non-carrier	Right Hippocampus	right hippocampus
									1	-1.13636	60	-0.107197	-0.107197	carrier	Right Hippocampus	right hippocampus
									0	-1.04545	60	-0.0735043	-0.0735043	non-carrier	Right Hippocampus	right hippocampus
									1	-1.04545	60	-0.0891441	-0.0891441	carrier	Right Hippocampus	right hippocampus
									0	-0.954545	60	-0.0548073	-0.0548073	non-carrier	Right Hippocampus	right hippocampus
									1	1.13636	40	0.0101797	0.0101797	carrier	Left Hippocampus	left hippocampus
									1	-0.954545	60	-0.0710993	-0.0710993	carrier	Right Hippocampus	right hippocampus
									0	-0.863636	60	-0.0361479	-0.0361479	non-carrier	Right Hippocampus	right hippocampus
									1	-0.863636	60	-0.0530922	-0.0530922	carrier	Right Hippocampus	right hippocampus
									0	-0.772727	60	-0.0175552	-0.0175552	non-carrier	Right Hippocampus	right hippocampus
									1	-0.772727	60	-0.0351517	-0.0351517	carrier	Right Hippocampus	right hippocampus
									0	-0.681818	60	0.000941974	0.000941974	non-carrier	Right Hippocampus	right hippocampus
									1	-0.681818	60	-0.0173068	-0.0173068	carrier	Right Hippocampus	right hippocampus
									0	-0.590909	60	0.0193127	0.0193127	non-carrier	Right Hippocampus	right hippocampus
									1	-0.590909	60	0.000411684	0.000411684	carrier	Right Hippocampus	right hippocampus
									0	-0.5	60	0.0374438	0.0374438	non-carrier	Right Hippocampus	right hippocampus
									0	1.22727	40	-0.0402216	-0.0402216	non-carrier	Left Hippocampus	left hippocampus
									1	-0.5	60	0.0178905	0.0178905	carrier	Right Hippocampus	right hippocampus
									0	-0.409091	60	0.0550605	0.0550605	non-carrier	Right Hippocampus	right hippocampus
									1	-0.409091	60	0.034855	0.034855	carrier	Right Hippocampus	right hippocampus
									0	-0.318182	60	0.0718111	0.0718111	non-carrier	Right Hippocampus	right hippocampus
									1	-0.318182	60	0.0509534	0.0509534	carrier	Right Hippocampus	right hippocampus
									0	-0.227273	60	0.0873288	0.0873288	non-carrier	Right Hippocampus	right hippocampus
									1	-0.227273	60	0.0658188	0.0658188	carrier	Right Hippocampus	right hippocampus
									0	-0.136364	60	0.101107	0.101107	non-carrier	Right Hippocampus	right hippocampus
									1	-0.136364	60	0.0789443	0.0789443	carrier	Right Hippocampus	right hippocampus
									0	-0.0454545	60	0.112535	0.112535	non-carrier	Right Hippocampus	right hippocampus
									1	1.22727	40	0.0013045	0.0013045	carrier	Left Hippocampus	left hippocampus
									1	-0.0454545	60	0.0897208	0.0897208	carrier	Right Hippocampus	right hippocampus
									0	0.0454545	60	0.121069	0.121069	non-carrier	Right Hippocampus	right hippocampus
									1	0.0454545	60	0.0976023	0.0976023	carrier	Right Hippocampus	right hippocampus
									0	0.136364	60	0.126505	0.126505	non-carrier	Right Hippocampus	right hippocampus
									1	0.136364	60	0.102386	0.102386	carrier	Right Hippocampus	right hippocampus
									0	0.227273	60	0.128992	0.128992	non-carrier	Right Hippocampus	right hippocampus
									1	0.227273	60	0.10422	0.10422	carrier	Right Hippocampus	right hippocampus
									0	0.318182	60	0.128905	0.128905	non-carrier	Right Hippocampus	right hippocampus
									1	0.318182	60	0.103482	0.103482	carrier	Right Hippocampus	right hippocampus
									0	0.409091	60	0.126703	0.126703	non-carrier	Right Hippocampus	right hippocampus
									0	1.31818	40	-0.0529053	-0.0529053	non-carrier	Left Hippocampus	left hippocampus
									1	0.409091	60	0.100627	0.100627	carrier	Right Hippocampus	right hippocampus
									0	0.5	60	0.122853	0.122853	non-carrier	Right Hippocampus	right hippocampus
									1	0.5	60	0.0961255	0.0961255	carrier	Right Hippocampus	right hippocampus
									0	0.590909	60	0.117858	0.117858	non-carrier	Right Hippocampus	right hippocampus
									1	0.590909	60	0.0904781	0.0904781	carrier	Right Hippocampus	right hippocampus
									0	0.681818	60	0.112212	0.112212	non-carrier	Right Hippocampus	right hippocampus
									1	0.681818	60	0.0841794	0.0841794	carrier	Right Hippocampus	right hippocampus
									0	0.772727	60	0.106201	0.106201	non-carrier	Right Hippocampus	right hippocampus
									1	0.772727	60	0.0775161	0.0775161	carrier	Right Hippocampus	right hippocampus
									0	0.863636	60	0.0999387	0.0999387	non-carrier	Right Hippocampus	right hippocampus
									1	1.31818	40	-0.00694594	-0.00694594	carrier	Left Hippocampus	left hippocampus
									1	0.863636	60	0.0706018	0.0706018	carrier	Right Hippocampus	right hippocampus
									0	0.954545	60	0.093526	0.093526	non-carrier	Right Hippocampus	right hippocampus
									1	0.954545	60	0.0635369	0.0635369	carrier	Right Hippocampus	right hippocampus
									0	1.04545	60	0.087063	0.087063	non-carrier	Right Hippocampus	right hippocampus
									1	1.04545	60	0.0564216	0.0564216	carrier	Right Hippocampus	right hippocampus
									0	1.13636	60	0.0806252	0.0806252	non-carrier	Right Hippocampus	right hippocampus
									1	1.13636	60	0.0493316	0.0493316	carrier	Right Hippocampus	right hippocampus
									0	1.22727	60	0.074222	0.074222	non-carrier	Right Hippocampus	right hippocampus
									1	1.22727	60	0.0422761	0.0422761	carrier	Right Hippocampus	right hippocampus
									0	1.31818	60	0.067852	0.067852	non-carrier	Right Hippocampus	right hippocampus
									0	1.40909	40	-0.0649829	-0.0649829	non-carrier	Left Hippocampus	left hippocampus
									1	1.31818	60	0.0352538	0.0352538	carrier	Right Hippocampus	right hippocampus
									0	1.40909	60	0.0615138	0.0615138	non-carrier	Right Hippocampus	right hippocampus
									1	1.40909	60	0.0282634	0.0282634	carrier	Right Hippocampus	right hippocampus
									0	1.5	60	0.0552059	0.0552059	non-carrier	Right Hippocampus	right hippocampus
									1	1.5	60	0.0213033	0.0213033	carrier	Right Hippocampus	right hippocampus
									0	1.59091	60	0.0489271	0.0489271	non-carrier	Right Hippocampus	right hippocampus
									1	1.59091	60	0.0143722	0.0143722	carrier	Right Hippocampus	right hippocampus
									0	1.68182	60	0.0426758	0.0426758	non-carrier	Right Hippocampus	right hippocampus
									1	1.68182	60	0.0074687	0.0074687	carrier	Right Hippocampus	right hippocampus
									0	1.77273	60	0.0364508	0.0364508	non-carrier	Right Hippocampus	right hippocampus
									1	1.40909	40	-0.0145901	-0.0145901	carrier	Left Hippocampus	left hippocampus
									1	1.77273	60	0.000591407	0.000591407	carrier	Right Hippocampus	right hippocampus
									0	1.86364	60	0.0302505	0.0302505	non-carrier	Right Hippocampus	right hippocampus
									1	1.86364	60	-0.0062611	-0.0062611	carrier	Right Hippocampus	right hippocampus
									0	1.95455	60	0.0240737	0.0240737	non-carrier	Right Hippocampus	right hippocampus
									1	1.95455	60	-0.0130902	-0.0130902	carrier	Right Hippocampus	right hippocampus
									0	2.04545	60	0.0179188	0.0179188	non-carrier	Right Hippocampus	right hippocampus
									1	2.04545	60	-0.0198973	-0.0198973	carrier	Right Hippocampus	right hippocampus
									0	2.13636	60	0.0117845	0.0117845	non-carrier	Right Hippocampus	right hippocampus
									1	2.13636	60	-0.0266838	-0.0266838	carrier	Right Hippocampus	right hippocampus
									0	2.22727	60	0.00566942	0.00566942	non-carrier	Right Hippocampus	right hippocampus
									0	1.5	40	-0.0764725	-0.0764725	non-carrier	Left Hippocampus	left hippocampus
									1	2.22727	60	-0.0334512	-0.0334512	carrier	Right Hippocampus	right hippocampus
									0	2.31818	60	-0.000427874	-0.000427874	non-carrier	Right Hippocampus	right hippocampus
									1	2.31818	60	-0.0402007	-0.0402007	carrier	Right Hippocampus	right hippocampus
									0	2.40909	60	-0.00650877	-0.00650877	non-carrier	Right Hippocampus	right hippocampus
									1	2.40909	60	-0.0469339	-0.0469339	carrier	Right Hippocampus	right hippocampus
									0	2.5	60	-0.0125747	-0.0125747	non-carrier	Right Hippocampus	right hippocampus
									1	2.5	60	-0.053652	-0.053652	carrier	Right Hippocampus	right hippocampus
									0	-2.5	70	-0.482078	-0.482078	non-carrier	Right Hippocampus	right hippocampus
									1	-2.5	70	-0.533184	-0.533184	carrier	Right Hippocampus	right hippocampus
									0	-2.40909	70	-0.468186	-0.468186	non-carrier	Right Hippocampus	right hippocampus
									0	-2.13636	40	0.234371	0.234371	non-carrier	Left Hippocampus	left hippocampus
									1	1.5	40	-0.0216465	-0.0216465	carrier	Left Hippocampus	left hippocampus
									1	-2.40909	70	-0.518273	-0.518273	carrier	Right Hippocampus	right hippocampus
									0	-2.31818	70	-0.45396	-0.45396	non-carrier	Right Hippocampus	right hippocampus
									1	-2.31818	70	-0.503028	-0.503028	carrier	Right Hippocampus	right hippocampus
									0	-2.22727	70	-0.439386	-0.439386	non-carrier	Right Hippocampus	right hippocampus
									1	-2.22727	70	-0.487435	-0.487435	carrier	Right Hippocampus	right hippocampus
									0	-2.13636	70	-0.424448	-0.424448	non-carrier	Right Hippocampus	right hippocampus
									1	-2.13636	70	-0.471478	-0.471478	carrier	Right Hippocampus	right hippocampus
									0	-2.04545	70	-0.409132	-0.409132	non-carrier	Right Hippocampus	right hippocampus
									1	-2.04545	70	-0.455144	-0.455144	carrier	Right Hippocampus	right hippocampus
									0	-1.95455	70	-0.393424	-0.393424	non-carrier	Right Hippocampus	right hippocampus
									0	1.59091	40	-0.0873929	-0.0873929	non-carrier	Left Hippocampus	left hippocampus
									1	-1.95455	70	-0.438417	-0.438417	carrier	Right Hippocampus	right hippocampus
									0	-1.86364	70	-0.377309	-0.377309	non-carrier	Right Hippocampus	right hippocampus
									1	-1.86364	70	-0.421283	-0.421283	carrier	Right Hippocampus	right hippocampus
									0	-1.77273	70	-0.360773	-0.360773	non-carrier	Right Hippocampus	right hippocampus
									1	-1.77273	70	-0.403728	-0.403728	carrier	Right Hippocampus	right hippocampus
									0	-1.68182	70	-0.343801	-0.343801	non-carrier	Right Hippocampus	right hippocampus
									1	-1.68182	70	-0.385737	-0.385737	carrier	Right Hippocampus	right hippocampus
									0	-1.59091	70	-0.326378	-0.326378	non-carrier	Right Hippocampus	right hippocampus
									1	-1.59091	70	-0.367295	-0.367295	carrier	Right Hippocampus	right hippocampus
									0	-1.5	70	-0.30849	-0.30849	non-carrier	Right Hippocampus	right hippocampus
									1	1.59091	40	-0.0281335	-0.0281335	carrier	Left Hippocampus	left hippocampus
									1	-1.5	70	-0.348388	-0.348388	carrier	Right Hippocampus	right hippocampus
									0	-1.40909	70	-0.290122	-0.290122	non-carrier	Right Hippocampus	right hippocampus
									1	-1.40909	70	-0.329002	-0.329002	carrier	Right Hippocampus	right hippocampus
									0	-1.31818	70	-0.27126	-0.27126	non-carrier	Right Hippocampus	right hippocampus
									1	-1.31818	70	-0.309121	-0.309121	carrier	Right Hippocampus	right hippocampus
									0	-1.22727	70	-0.251889	-0.251889	non-carrier	Right Hippocampus	right hippocampus
									1	-1.22727	70	-0.288731	-0.288731	carrier	Right Hippocampus	right hippocampus
									0	-1.13636	70	-0.231995	-0.231995	non-carrier	Right Hippocampus	right hippocampus
									1	-1.13636	70	-0.267818	-0.267818	carrier	Right Hippocampus	right hippocampus
									0	-1.04545	70	-0.211568	-0.211568	non-carrier	Right Hippocampus	right hippocampus
									0	1.68182	40	-0.0977624	-0.0977624	non-carrier	Left Hippocampus	left hippocampus
									1	-1.04545	70	-0.246372	-0.246372	carrier	Right Hippocampus	right hippocampus
									0	-0.954545	70	-0.19062	-0.19062	non-carrier	Right Hippocampus	right hippocampus
									1	-0.954545	70	-0.224406	-0.224406	carrier	Right Hippocampus	right hippocampus
									0	-0.863636	70	-0.169165	-0.169165	non-carrier	Right Hippocampus	right hippocampus
									1	-0.863636	70	-0.201932	-0.201932	carrier	Right Hippocampus	right hippocampus
									0	-0.772727	70	-0.147219	-0.147219	non-carrier	Right Hippocampus	right hippocampus
									1	-0.772727	70	-0.178967	-0.178967	carrier	Right Hippocampus	right hippocampus
									0	-0.681818	70	-0.124796	-0.124796	non-carrier	Right Hippocampus	right hippocampus
									1	-0.681818	70	-0.155525	-0.155525	carrier	Right Hippocampus	right hippocampus
									0	-0.590909	70	-0.101914	-0.101914	non-carrier	Right Hippocampus	right hippocampus
									1	1.68182	40	-0.0340696	-0.0340696	carrier	Left Hippocampus	left hippocampus
									1	-0.590909	70	-0.131624	-0.131624	carrier	Right Hippocampus	right hippocampus
									0	-0.5	70	-0.0786694	-0.0786694	non-carrier	Right Hippocampus	right hippocampus
									1	-0.5	70	-0.107361	-0.107361	carrier	Right Hippocampus	right hippocampus
									0	-0.409091	70	-0.0552491	-0.0552491	non-carrier	Right Hippocampus	right hippocampus
									1	-0.409091	70	-0.0829217	-0.0829217	carrier	Right Hippocampus	right hippocampus
									0	-0.318182	70	-0.0318142	-0.0318142	non-carrier	Right Hippocampus	right hippocampus
									1	-0.318182	70	-0.058468	-0.058468	carrier	Right Hippocampus	right hippocampus
									0	-0.227273	70	-0.00853355	-0.00853355	non-carrier	Right Hippocampus	right hippocampus
									1	-0.227273	70	-0.0341685	-0.0341685	carrier	Right Hippocampus	right hippocampus
									0	-0.136364	70	0.0142839	0.0142839	non-carrier	Right Hippocampus	right hippocampus
									0	1.77273	40	-0.107599	-0.107599	non-carrier	Left Hippocampus	left hippocampus
									1	-0.136364	70	-0.0103323	-0.0103323	carrier	Right Hippocampus	right hippocampus
									0	-0.0454545	70	0.0362272	0.0362272	non-carrier	Right Hippocampus	right hippocampus
									1	-0.0454545	70	0.0126299	0.0126299	carrier	Right Hippocampus	right hippocampus
									0	0.0454545	70	0.0569484	0.0569484	non-carrier	Right Hippocampus	right hippocampus
									1	0.0454545	70	0.0343699	0.0343699	carrier	Right Hippocampus	right hippocampus
									0	0.136364	70	0.0764039	0.0764039	non-carrier	Right Hippocampus	right hippocampus
									1	0.136364	70	0.0548443	0.0548443	carrier	Right Hippocampus	right hippocampus
									0	0.227273	70	0.0944467	0.0944467	non-carrier	Right Hippocampus	right hippocampus
									1	0.227273	70	0.0739059	0.0739059	carrier	Right Hippocampus	right hippocampus
									0	0.318182	70	0.110856	0.110856	non-carrier	Right Hippocampus	right hippocampus
									1	1.77273	40	-0.0394734	-0.0394734	carrier	Left Hippocampus	left hippocampus
									1	0.318182	70	0.0913343	0.0913343	carrier	Right Hippocampus	right hippocampus
									0	0.409091	70	0.125489	0.125489	non-carrier	Right Hippocampus	right hippocampus
									1	0.409091	70	0.106986	0.106986	carrier	Right Hippocampus	right hippocampus
									0	0.5	70	0.138212	0.138212	non-carrier	Right Hippocampus	right hippocampus
									1	0.5	70	0.120728	0.120728	carrier	Right Hippocampus	right hippocampus
									0	0.590909	70	0.148927	0.148927	non-carrier	Right Hippocampus	right hippocampus
									1	0.590909	70	0.132461	0.132461	carrier	Right Hippocampus	right hippocampus
									0	0.681818	70	0.157559	0.157559	non-carrier	Right Hippocampus	right hippocampus
									1	0.681818	70	0.142113	0.142113	carrier	Right Hippocampus	right hippocampus
									0	0.772727	70	0.164205	0.164205	non-carrier	Right Hippocampus	right hippocampus
									0	1.86364	40	-0.116923	-0.116923	non-carrier	Left Hippocampus	left hippocampus
									1	0.772727	70	0.149778	0.149778	carrier	Right Hippocampus	right hippocampus
									0	0.863636	70	0.169029	0.169029	non-carrier	Right Hippocampus	right hippocampus
									1	0.863636	70	0.15562	0.15562	carrier	Right Hippocampus	right hippocampus
									0	0.954545	70	0.172186	0.172186	non-carrier	Right Hippocampus	right hippocampus
									1	0.954545	70	0.159796	0.159796	carrier	Right Hippocampus	right hippocampus
									0	1.04545	70	0.17383	0.17383	non-carrier	Right Hippocampus	right hippocampus
									1	1.04545	70	0.162459	0.162459	carrier	Right Hippocampus	right hippocampus
									0	1.13636	70	0.174093	0.174093	non-carrier	Right Hippocampus	right hippocampus
									1	1.13636	70	0.163741	0.163741	carrier	Right Hippocampus	right hippocampus
									0	1.22727	70	0.173038	0.173038	non-carrier	Right Hippocampus	right hippocampus
									1	1.86364	40	-0.0443632	-0.0443632	carrier	Left Hippocampus	left hippocampus
									1	1.22727	70	0.163705	0.163705	carrier	Right Hippocampus	right hippocampus
									0	1.31818	70	0.170719	0.170719	non-carrier	Right Hippocampus	right hippocampus
									1	1.31818	70	0.162404	0.162404	carrier	Right Hippocampus	right hippocampus
									0	1.40909	70	0.167189	0.167189	non-carrier	Right Hippocampus	right hippocampus
									1	1.40909	70	0.159893	0.159893	carrier	Right Hippocampus	right hippocampus
									0	1.5	70	0.162501	0.162501	non-carrier	Right Hippocampus	right hippocampus
									1	1.5	70	0.156224	0.156224	carrier	Right Hippocampus	right hippocampus
									0	1.59091	70	0.156709	0.156709	non-carrier	Right Hippocampus	right hippocampus
									1	1.59091	70	0.15145	0.15145	carrier	Right Hippocampus	right hippocampus
									0	1.68182	70	0.149865	0.149865	non-carrier	Right Hippocampus	right hippocampus
									0	1.95455	40	-0.12575	-0.12575	non-carrier	Left Hippocampus	left hippocampus
									1	1.68182	70	0.145626	0.145626	carrier	Right Hippocampus	right hippocampus
									0	1.77273	70	0.142025	0.142025	non-carrier	Right Hippocampus	right hippocampus
									1	1.77273	70	0.138804	0.138804	carrier	Right Hippocampus	right hippocampus
									0	1.86364	70	0.133239	0.133239	non-carrier	Right Hippocampus	right hippocampus
									1	1.86364	70	0.131038	0.131038	carrier	Right Hippocampus	right hippocampus
									0	1.95455	70	0.123563	0.123563	non-carrier	Right Hippocampus	right hippocampus
									1	1.95455	70	0.12238	0.12238	carrier	Right Hippocampus	right hippocampus
									0	2.04545	70	0.113049	0.113049	non-carrier	Right Hippocampus	right hippocampus
									1	2.04545	70	0.112885	0.112885	carrier	Right Hippocampus	right hippocampus
									0	2.13636	70	0.101751	0.101751	non-carrier	Right Hippocampus	right hippocampus

## Sheet: Fig7
Fig7-a1							Fig7-a2					Fig7-a3					Fig7-b1								Fig7-b2						Fig7-b3						Fig7-c1								Fig7-c2
	X	mean	li	ui	G			g	G	X			g	G	mean			X	mean	li	ui	G	M			g	G	X	M			g	G	mean	M			X	mean	li	ui	G	SD			g	G	X	SD
	-5.27394	-0.613835	-0.863508	-0.412983	model			g	X1	-1.45741			g	Y	0.382274			-5.6193	-0.600142	-0.80968	-0.406688	model	low			g	X1	-2.05857	low			g	Y	0.612361	low			-3.9029	-0.169399	-0.37375	-0.0243635	model	low			g	X1	-2.10618	low
	-5.26394	-0.611878	-0.86025	-0.411811	model			g	X2	0.272936			g	Ynoise	0.819497			-5.6093	-0.598227	-0.806656	-0.406378	model	low			g	X1	-1.81519	low			g	Y	-1.93222	low			-3.8929	-0.168648	-0.371433	-0.0248471	model	low			g	X1	-1.24816	low
	-5.25394	-0.609921	-0.856992	-0.41064	model			g	X	-1.18447			g	Y	-0.217378			-5.5993	-0.596313	-0.803663	-0.406325	model	low			g	X1	-2.16952	low			g	Y	-0.399105	low			-3.8829	-0.167898	-0.369116	-0.0251111	model	low			g	X1	-1.54359	low
	-5.24394	-0.607964	-0.853733	-0.409468	model			g	X1	-2.39066			g	Ynoise	0.49982			-5.5893	-0.594398	-0.800602	-0.406419	model	low			g	X1	-1.48028	low			g	Y	-1.28016	low			-3.8729	-0.167148	-0.3668	-0.0254762	model	low			g	X1	-0.853131	low
	-5.23394	-0.606007	-0.850475	-0.408349	model			g	X2	0.657512			g	Y	0.578209			-5.5793	-0.592484	-0.797583	-0.406114	model	low			g	X1	-1.20743	low			g	Y	-0.158759	low			-3.8629	-0.166398	-0.364478	-0.0258412	model	low			g	X1	-1.23081	low
	-5.22394	-0.60405	-0.847217	-0.40724	model			g	X	-1.73315			g	Ynoise	1.03038			-5.5693	-0.59057	-0.794558	-0.406083	model	low			g	X1	-1.34591	low			g	Y	-1.6485	low			-3.8529	-0.165648	-0.362143	-0.0262073	model	low			g	X1	-1.34766	low
	-5.21394	-0.602094	-0.843152	-0.407843	model			g	X1	-1.50725			g	Y	-1.80066			-5.5593	-0.588656	-0.791532	-0.40721	model	low			g	X1	-1.71935	low			g	Y	0.10231	low			-3.8429	-0.164898	-0.359809	-0.0265741	model	low			g	X1	-1.53414	low
	-5.20394	-0.600137	-0.839381	-0.409141	model			g	X2	-0.665412			g	Ynoise	-1.24087			-5.5493	-0.586742	-0.788507	-0.406482	model	low			g	X1	-2.56516	low			g	Y	-0.575966	low			-3.8329	-0.164148	-0.357478	-0.0269409	model	low			g	X1	-1.32068	low
	-5.19394	-0.598181	-0.836343	-0.410443	model			g	X	-2.17266			g	Y	-0.155783			-5.5393	-0.584828	-0.785017	-0.407577	model	low			g	X1	-2.66407	low			g	Y	-1.03526	low			-3.8229	-0.163399	-0.355152	-0.02732	model	low			g	X1	-1.59211	low
	-5.18394	-0.596225	-0.833305	-0.409315	model			g	X1	-1.86598			g	Ynoise	0.608101			-5.5293	-0.582914	-0.781116	-0.408825	model	low			g	X1	-2.28417	low			g	Y	-0.890704	low			-3.8129	-0.162649	-0.352961	-0.0289873	model	low			g	X1	-0.946124	low
	-5.17394	-0.594269	-0.830248	-0.408187	model			g	X2	-0.327183			g	Y	-1.53607			-5.5193	-0.581	-0.778087	-0.40835	model	low			g	X1	-1.95789	low			g	Y	-0.206404	low			-3.8029	-0.1619	-0.351432	-0.0320294	model	low			g	X1	-1.81925	low
	-5.16394	-0.592313	-0.825186	-0.408254	model			g	X	-2.19316			g	Ynoise	-1.2057			-5.5093	-0.579086	-0.774792	-0.407174	model	low			g	X1	-1.58924	low			g	Y	-1.0986	low			-3.7929	-0.16115	-0.348172	-0.034159	model	low			g	X1	-1.79903	low
	-5.15394	-0.590357	-0.820018	-0.409112	model			g	X1	-2.54628			g	Y	-0.607244			-5.4993	-0.577172	-0.771895	-0.406021	model	low			g	X1	-1.54892	low			g	Y	-0.730048	low			-3.7829	-0.160401	-0.345846	-0.0340361	model	low			g	X1	-0.671417	low
	-5.14394	-0.588401	-0.814851	-0.409963	model			g	X2	0.273067			g	Ynoise	0.227637			-5.4893	-0.575259	-0.768998	-0.40667	model	low			g	X1	-2.95595	low			g	Y	-1.43219	low			-3.7729	-0.159653	-0.34352	-0.0339131	model	low			g	X1	-0.979067	low
	-5.13394	-0.586446	-0.810721	-0.410813	model			g	X	-2.27321			g	Y	-0.835331			-5.4793	-0.573346	-0.7661	-0.407623	model	low			g	X1	-1.37864	low			g	Y	-0.531745	low			-3.7629	-0.158904	-0.341202	-0.0338206	model	low			g	X1	-1.00137	low
	-5.12394	-0.584491	-0.807725	-0.411664	model			g	X1	-1.10126			g	Ynoise	-0.576711			-5.4693	-0.571433	-0.763203	-0.406428	model	low			g	X1	-2.8743	low			g	Y	-0.659196	low			-3.7529	-0.158155	-0.338884	-0.0347449	model	low			g	X1	-1.03308	low
	-5.11394	-0.582536	-0.804727	-0.411634	model			g	X2	-1.00947			g	Y	-1.08948			-5.4593	-0.56952	-0.760306	-0.405234	model	low			g	X1	-1.90093	low			g	Y	1.56485	low			-3.7429	-0.157406	-0.336247	-0.0385852	model	low			g	X1	-1.08113	low
	-5.10394	-0.580581	-0.801729	-0.410416	model			g	X	-2.11073			g	Ynoise	-0.610462			-5.4493	-0.567607	-0.757409	-0.404039	model	low			g	X1	-1.72376	low			g	Y	-1.85129	low			-3.7329	-0.156658	-0.334288	-0.0389672	model	low			g	X1	-1.20463	low
	-5.09394	-0.578626	-0.798732	-0.409199	model			g	X1	-2.78294			g	Y	-0.434862			-5.4393	-0.565693	-0.753375	-0.403317	model	low			g	X1	-1.90757	low			g	Y	-0.725507	low			-3.7229	-0.15591	-0.332003	-0.0388076	model	low			g	X1	-1.22126	low
	-5.08394	-0.576671	-0.795722	-0.407981	model			g	X2	-1.53522			g	Ynoise	0.716527			-5.4293	-0.56378	-0.748946	-0.402538	model	low			g	X1	-1.18554	low			g	Y	-1.62032	low			-3.7129	-0.155162	-0.329689	-0.0386479	model	low			g	X1	-0.823611	low
	-5.07394	-0.574717	-0.7927	-0.406763	model			g	X	-4.31816			g	Y	1.20133			-5.4193	-0.561867	-0.745977	-0.402535	model	low			g	X1	-2.6816	low			g	Y	-1.89733	low			-3.7029	-0.154415	-0.32738	-0.0384883	model	low			g	X1	-1.01189	low
	-5.06394	-0.572763	-0.789678	-0.405546	model			g	X1	-0.862065			g	Ynoise	2.06751			-5.4093	-0.559955	-0.743006	-0.402532	model	low			g	X1	-2.91096	low			g	Y	-0.691375	low			-3.6929	-0.153667	-0.325077	-0.0383287	model	low			g	X1	-1.03647	low
	-5.05394	-0.570808	-0.786657	-0.404328	model			g	X2	0.156302			g	Y	-0.938375			-5.3993	-0.558043	-0.739993	-0.402529	model	low			g	X1	-2.30507	low			g	Y	-1.07568	low			-3.6829	-0.152919	-0.322774	-0.0381912	model	low			g	X1	-1.81015	low
	-5.04394	-0.568854	-0.783614	-0.40311	model			g	X	-0.705763			g	Ynoise	-0.455629			-5.3893	-0.55613	-0.736279	-0.402537	model	low			g	X1	-1.26497	low			g	Y	-0.119989	low			-3.6729	-0.152172	-0.320262	-0.0380772	model	low			g	X1	-0.786251	low
	-5.03394	-0.566901	-0.780563	-0.401892	model			g	X1	-1.59672			g	Y	-1.61334			-5.3793	-0.554218	-0.732205	-0.402573	model	low			g	X1	-1.56678	low			g	Y	-0.0362901	low			-3.6629	-0.151425	-0.317928	-0.0379648	model	low			g	X1	-1.00281	low
	-5.02394	-0.564948	-0.777513	-0.400675	model			g	X2	-1.10173			g	Ynoise	-1.31843			-5.3693	-0.552306	-0.728131	-0.402452	model	low			g	X1	-2.0796	low			g	Y	-0.563396	low			-3.6529	-0.150679	-0.315344	-0.038875	model	low			g	X1	-0.727317	low
	-5.01394	-0.562995	-0.773151	-0.399482	model			g	X	-2.69845			g	Y	-0.826714			-5.3593	-0.550393	-0.724057	-0.402338	model	low			g	X1	-0.76599	low			g	Y	0.472034	low			-3.6429	-0.149933	-0.312758	-0.0406243	model	low			g	X1	-0.919688	low
	-5.00394	-0.561042	-0.766399	-0.398302	model			g	X1	-3.83796			g	Ynoise	-0.500011			-5.3493	-0.54848	-0.719983	-0.402236	model	low			g	X1	-1.61386	low			g	Y	-1.50511	low			-3.6329	-0.149187	-0.31018	-0.0424009	model	low			g	X1	-1.25359	low
	-4.99394	-0.559089	-0.760235	-0.397122	model			g	X2	0.0596293			g	Y	-1.59949			-5.3393	-0.546568	-0.71591	-0.402098	model	low			g	X1	-1.01697	low			g	Y	0.543231	low			-3.6229	-0.148441	-0.307726	-0.0441775	model	low			g	X1	-0.598295	low
	-4.98394	-0.557137	-0.75682	-0.395942	model			g	X	-3.77833			g	Ynoise	-0.759342			-5.3293	-0.544656	-0.711974	-0.40178	model	low			g	X1	-1.89569	low			g	Y	1.02765	low			-3.6129	-0.147695	-0.305837	-0.046191	model	low			g	X1	-1.62314	low
	-4.97394	-0.555184	-0.753418	-0.394763	model			g	X1	-2.88726			g	Y	-0.479356			-5.3193	-0.542745	-0.709218	-0.399862	model	low			g	X1	-1.42966	low			g	Y	-0.704565	low			-3.6029	-0.146949	-0.303948	-0.0476756	model	low			g	X1	-0.907855	low
	-4.96394	-0.553232	-0.750017	-0.393583	model			g	X2	0.329029			g	Ynoise	0.311953			-5.3093	-0.540833	-0.706463	-0.40013	model	low			g	X1	-1.81558	low			g	Y	0.0766866	low			-3.5929	-0.146204	-0.299985	-0.0479228	model	low			g	X1	-0.910739	low
	-4.95394	-0.551281	-0.746616	-0.392402	model			g	X	-2.55823			g	Y	-1.95163			-5.2993	-0.538922	-0.703707	-0.399588	model	low			g	X1	-1.87951	low			g	Y	-1.01746	low			-3.5829	-0.14546	-0.297567	-0.0477164	model	low			g	X1	-0.922856	low
	-4.94394	-0.549329	-0.743215	-0.391488	model			g	X1	-1.60916			g	Ynoise	-1.39145			-5.2893	-0.53701	-0.700947	-0.398324	model	low			g	X1	-2.27216	low			g	Y	-1.06148	low			-3.5729	-0.144716	-0.295104	-0.0475099	model	low			g	X1	-0.846427	low
	-4.93394	-0.547379	-0.739813	-0.390499	model			g	X2	-0.193104			g	Y	1.2705			-5.2793	-0.535099	-0.698124	-0.39706	model	low			g	X1	-1.24183	low			g	Y	-1.28323	low			-3.5629	-0.143972	-0.292131	-0.0473035	model	low			g	X1	-0.842422	low
	-4.92394	-0.545428	-0.736267	-0.389199	model			g	X	-1.80226			g	Ynoise	1.67764			-5.2693	-0.533187	-0.695302	-0.395795	model	low			g	X1	-1.10252	low			g	Y	-0.807256	low			-3.5529	-0.143228	-0.290093	-0.047129	model	low			g	X1	-1.28606	low
	-4.91394	-0.543478	-0.731975	-0.387899	model			g	X1	-0.983042			g	Y	-0.434326			-5.2593	-0.531275	-0.690349	-0.394531	model	low			g	X1	-1.17008	low			g	Y	-0.740854	low			-3.5429	-0.142484	-0.288182	-0.0483919	model	low			g	X1	-1.61519	low
	-4.90394	-0.541527	-0.727669	-0.386591	model			g	X2	0.0186258			g	Ynoise	0.343412			-5.2493	-0.529364	-0.685502	-0.393267	model	low			g	X1	-2.2751	low			g	Y	-0.873171	low			-3.5329	-0.141741	-0.285599	-0.0486257	model	low			g	X1	-1.08603	low
	-4.89394	-0.539577	-0.723356	-0.385291	model			g	X	-0.964416			g	Y	-1.19365			-5.2393	-0.527453	-0.682638	-0.392062	model	low			g	X1	-1.75646	low			g	Y	-0.000845622	low			-3.5229	-0.140998	-0.28228	-0.0484441	model	low			g	X1	-1.45669	low
	-4.88394	-0.537627	-0.719618	-0.384664	model			g	X1	-1.08901			g	Ynoise	-0.748058			-5.2293	-0.525542	-0.679775	-0.392773	model	low			g	X1	-1.69591	low			g	Y	0.251399	low			-3.5129	-0.140256	-0.279316	-0.0487109	model	low			g	X1	-0.97814	low
	-4.87394	-0.535678	-0.716836	-0.384903	model			g	X2	0.501388			g	Y	-0.640926			-5.2193	-0.523632	-0.676914	-0.391505	model	low			g	X1	-1.42693	low			g	Y	-1.06715	low			-3.5029	-0.139515	-0.276089	-0.0479878	model	low			g	X1	-1.302	low
	-4.86394	-0.533729	-0.714054	-0.383685	model			g	X	-0.58762			g	Ynoise	-0.046636			-5.2093	-0.521721	-0.674052	-0.390262	model	low			g	X1	-2.64936	low			g	Y	-1.52054	low			-3.4929	-0.138773	-0.272012	-0.0477534	model	low			g	X1	-1.43244	low
	-4.85394	-0.531781	-0.711272	-0.382467	model			g	X1	-2.80051			g	Y	0.839111			-5.1993	-0.519811	-0.673633	-0.390726	model	low			g	X1	-1.77327	low			g	Y	-1.10455	low			-3.4829	-0.138031	-0.268162	-0.048054	model	low			g	X1	-0.861336	low
	-4.84394	-0.529833	-0.708485	-0.379252	model			g	X2	0.683524			g	Ynoise	1.46373			-5.1893	-0.5179	-0.672718	-0.391622	model	low			g	X1	-2.96921	low			g	Y	-0.173046	low			-3.4729	-0.13729	-0.264284	-0.0482483	model	low			g	X1	-1.07121	low
	-4.83394	-0.527886	-0.705689	-0.378028	model			g	X	-2.11698			g	Y	-0.917036			-5.1793	-0.515989	-0.669907	-0.390369	model	low			g	X1	-2.10215	low			g	Y	-0.764847	low			-3.4629	-0.13655	-0.26206	-0.0484142	model	low			g	X1	-1.4806	low
	-4.82394	-0.525938	-0.702779	-0.376805	model			g	X1	-2.6377			g	Ynoise	-0.34659			-5.1693	-0.514078	-0.667002	-0.389244	model	low			g	X1	-2.43647	low			g	Y	-2.22101	low			-3.4529	-0.13581	-0.259968	-0.0481927	model	low			g	X1	-1.89055	low
	-4.81394	-0.52399	-0.699452	-0.37684	model			g	X2	0.80142			g	Y	0.841547			-5.1593	-0.512168	-0.664052	-0.387964	model	low			g	X1	-2.87616	low			g	Y	-0.0794035	low			-3.4429	-0.135071	-0.257919	-0.0479807	model	low			g	X1	-1.49361	low
	-4.80394	-0.522043	-0.696127	-0.376377	model			g	X	-1.83628			g	Ynoise	1.12387			-5.1493	-0.510258	-0.661102	-0.386684	model	low			g	X1	-1.92634	low			g	Y	-0.816728	low			-3.4329	-0.134332	-0.255796	-0.0481024	model	low			g	X1	-1.91486	low
	-4.79394	-0.520097	-0.692801	-0.375159	model			g	X1	-1.86727			g	Y	-1.24051			-5.1393	-0.508348	-0.65601	-0.385403	model	low			g	X1	-2.4505	low			g	Y	0.223608	low			-3.4229	-0.133593	-0.253674	-0.0478782	model	low			g	X1	-1.36878	low
	-4.78394	-0.518151	-0.689476	-0.373941	model			g	X2	1.44573			g	Ynoise	-0.470704			-5.1293	-0.506438	-0.652937	-0.384123	model	low			g	X1	-1.74	low			g	Y	-1.13712	low			-3.4129	-0.132855	-0.251551	-0.0475311	model	low			g	X1	-1.21199	low
	-4.77394	-0.516205	-0.68615	-0.372722	model			g	X	-0.421532			g	Y	-1.62903			-5.1193	-0.504529	-0.650333	-0.386954	model	low			g	X1	-2.08424	low			g	Y	0.637788	low			-3.4029	-0.132117	-0.249429	-0.0472046	model	low			g	X1	-0.620475	low
	-4.76394	-0.514261	-0.682825	-0.371504	model			g	X1	-1.35716			g	Ynoise	-0.260633			-5.1093	-0.502619	-0.64769	-0.385637	model	low			g	X1	-1.86098	low			g	Y	-0.661185	low			-3.3929	-0.13138	-0.247839	-0.0470641	model	low			g	X1	-1.43479	low
	-4.75394	-0.512317	-0.679499	-0.370308	model			g	X2	-0.641664			g	Y	0.356889			-5.0993	-0.500708	-0.643619	-0.38432	model	low			g	X1	-2.13092	low			g	Y	0.273304	low			-3.3829	-0.130644	-0.246451	-0.0467819	model	low			g	X1	-0.760403	low
	-4.74394	-0.510372	-0.676174	-0.369119	model			g	X	-1.99882			g	Ynoise	0.94333			-5.0893	-0.498798	-0.63967	-0.383004	model	low			g	X1	-1.21404	low			g	Y	-0.407239	low			-3.3729	-0.129908	-0.244046	-0.0464997	model	low			g	X1	-0.919276	low
	-4.73394	-0.508428	-0.67284	-0.369894	model			g	X1	-2.59246			g	Y	-1.07389			-5.0793	-0.496889	-0.636769	-0.381687	model	low			g	X1	-0.90935	low			g	Y	0.478097	low			-3.3629	-0.129173	-0.241608	-0.0465331	model	low			g	X1	-1.59526	low
	-4.72394	-0.506484	-0.669491	-0.370665	model			g	X2	1.4154			g	Ynoise	-0.319086			-5.0693	-0.494979	-0.632336	-0.38037	model	low			g	X1	-1.61525	low			g	Y	0.504854	low			-3.3529	-0.128438	-0.239106	-0.0463089	model	low			g	X1	-1.09922	low
	-4.71394	-0.504542	-0.666143	-0.369546	model			g	X	-1.17706			g	Y	-0.223344			-5.0593	-0.49307	-0.628983	-0.379054	model	low			g	X1	-1.73367	low			g	Y	0.220976	low			-3.3429	-0.127703	-0.236799	-0.0460902	model	low			g	X1	-1.49052	low
	-4.70394	-0.502599	-0.662634	-0.368391	model			g	X1	-1.4853			g	Ynoise	0.115124			-5.0493	-0.491161	-0.626232	-0.377737	model	low			g	X1	-1.24999	low			g	Y	-0.263171	low			-3.3329	-0.126969	-0.234734	-0.0463906	model	low			g	X1	-0.752494	low
	-4.69394	-0.500657	-0.659213	-0.367307	model			g	X2	0.961561			g	Y	-0.0096699			-5.0393	-0.489253	-0.623472	-0.376103	model	low			g	X1	-2.95272	low			g	Y	-0.210985	low			-3.3229	-0.126236	-0.232672	-0.0467819	model	low			g	X1	-1.72073	low
	-4.68394	-0.498716	-0.656102	-0.366444	model			g	X	-0.523744			g	Ynoise	0.283949			-5.0293	-0.487343	-0.620712	-0.373987	model	low			g	X1	-2.32093	low			g	Y	-1.58477	low			-3.3129	-0.125504	-0.2309	-0.0466195	model	low			g	X1	-1.15365	low
	-4.67394	-0.496775	-0.652858	-0.365737	model			g	X1	-1.98097			g	Y	0.213397			-5.0193	-0.485433	-0.617648	-0.371882	model	low			g	X1	-1.17454	low			g	Y	-0.537038	low			-3.3029	-0.124772	-0.229066	-0.0463913	model	low			g	X1	-1.55135	low
	-4.66394	-0.494835	-0.64955	-0.36449	model			g	X2	0.574309			g	Ynoise	0.51307			-5.0093	-0.483524	-0.614237	-0.369974	model	low			g	X1	-3.30512	low			g	Y	-1.18332	low			-3.2929	-0.124041	-0.226972	-0.046163	model	low			g	X1	-1.71669	low
	-4.65394	-0.492894	-0.646265	-0.363255	model			g	X	-1.40666			g	Y	-1.6545			-4.9993	-0.481615	-0.610843	-0.369445	model	low			g	X1	-1.55439	low			g	Y	-0.779071	low			-3.2829	-0.12331	-0.225497	-0.0459348	model	low			g	X1	-0.978321	low
	-4.64394	-0.490955	-0.642985	-0.362467	model			g	X1	-2.08208			g	Ynoise	-0.987633			-4.9893	-0.479706	-0.607855	-0.368929	model	low			g	X1	-2.07693	low			g	Y	-0.552294	low			-3.2729	-0.12258	-0.224029	-0.0457066	model	low			g	X1	-1.70681	low
	-4.63394	-0.489016	-0.639694	-0.361827	model			g	X2	0.940023			g	Y	-0.458784			-4.9793	-0.477798	-0.605283	-0.367513	model	low			g	X1	-1.80968	low			g	Y	-1.29189	low			-3.2629	-0.12185	-0.222564	-0.0454783	model	low			g	X1	-1.13035	low
	-4.62394	-0.487077	-0.636313	-0.361029	model			g	X	-1.14205			g	Ynoise	0.0831197			-4.9693	-0.475889	-0.602711	-0.365177	model	low			g	X1	-2.59532	low			g	Y	-1.37851	low			-3.2529	-0.121121	-0.220885	-0.0452501	model	low			g	X1	-1.15018	low
	-4.61394	-0.485139	-0.632384	-0.359718	model			g	X1	-1.90149			g	Y	-0.323732			-4.9593	-0.473981	-0.600139	-0.365115	model	low			g	X1	-1.44089	low			g	Y	0.296084	low			-3.2429	-0.120394	-0.21834	-0.0450218	model	low			g	X1	-1.46687	low
	-4.60394	-0.483202	-0.628454	-0.358406	model			g	X2	-0.429057			g	Ynoise	0.148978			-4.9493	-0.472073	-0.597567	-0.364551	model	low			g	X1	-3.00825	low			g	Y	-0.813993	low			-3.2329	-0.119667	-0.216656	-0.0448024	model	low			g	X1	-1.51115	low
	-4.59394	-0.481265	-0.624524	-0.357094	model			g	X	-2.33054			g	Y	1.86641			-4.9393	-0.470164	-0.594995	-0.36323	model	low			g	X1	-1.59725	low			g	Y	-0.895948	low			-3.2229	-0.118941	-0.215628	-0.0444776	model	low			g	X1	-1.48965	low
	-4.58394	-0.479329	-0.620594	-0.355783	model			g	X1	-0.941076			g	Ynoise	2.34768			-4.9293	-0.468254	-0.592423	-0.36191	model	low			g	X1	-2.82425	low			g	Y	-0.951471	low			-3.2129	-0.118215	-0.214183	-0.0443649	model	low			g	X1	-1.39715	low
	-4.57394	-0.477394	-0.616664	-0.355321	model			g	X2	0.267084			g	Y	-1.78517			-4.9193	-0.466346	-0.589849	-0.359677	model	low			g	X1	-2.53164	low			g	Y	-0.327887	low			-3.2029	-0.11749	-0.212734	-0.0447718	model	low			g	X1	-2.13187	low
	-4.56394	-0.475459	-0.612735	-0.354716	model			g	X	-0.673992			g	Ynoise	-1.54358			-4.9093	-0.464437	-0.587269	-0.357205	model	low			g	X1	-2.12877	low			g	Y	-1.29648	low			-3.1929	-0.116765	-0.211441	-0.0450451	model	low			g	X1	-1.24621	low
	-4.55394	-0.473524	-0.60926	-0.353453	model			g	X1	-2.56602			g	Y	-0.206093			-4.8993	-0.46253	-0.584145	-0.354734	model	low			g	X1	-1.6026	low			g	Y	-0.63273	low			-3.1829	-0.116042	-0.209258	-0.0445009	model	low			g	X1	-1.32221	low
	-4.54394	-0.471589	-0.607777	-0.352191	model			g	X2	0.81636			g	Ynoise	0.261999			-4.8893	-0.460622	-0.580885	-0.353392	model	low			g	X1	-2.34948	low			g	Y	-0.29076	low			-3.1729	-0.11532	-0.208036	-0.0445851	model	low			g	X1	-0.874336	low
	-4.53394	-0.469656	-0.606295	-0.350906	model			g	X	-1.74966			g	Y	-1.39487			-4.8793	-0.458715	-0.577373	-0.352112	model	low			g	X1	-2.66168	low			g	Y	-0.478048	low			-3.1629	-0.114599	-0.206677	-0.0439323	model	low			g	X1	-2.13631	low
	-4.52394	-0.467723	-0.603766	-0.349704	model			g	X1	-4.56131			g	Ynoise	-0.30775			-4.8693	-0.456807	-0.573671	-0.351703	model	low			g	X1	-1.20971	low			g	Y	-0.0222457	low			-3.1529	-0.113878	-0.204632	-0.0429774	model	low			g	X1	-1.14978	low
	-4.51394	-0.465791	-0.600502	-0.348438	model			g	X2	-0.33346			g	Y	0.165462			-4.8593	-0.454899	-0.571098	-0.352531	model	low			g	X1	-2.96828	low			g	Y	-1.58421	low			-3.1429	-0.113158	-0.202355	-0.0416441	model	low			g	X1	-1.48961	low
	-4.50394	-0.46386	-0.595881	-0.347172	model			g	X	-4.89477			g	Ynoise	0.674447			-4.8493	-0.452989	-0.568533	-0.351174	model	low			g	X1	-3.60776	low			g	Y	-1.50265	low			-3.1329	-0.112438	-0.199404	-0.0413903	model	low			g	X1	-1.36361	low
	-4.49394	-0.46193	-0.591726	-0.345906	model			g	X1	-1.9548			g	Y	-0.291786			-4.8393	-0.451081	-0.565707	-0.349817	model	low			g	X1	-1.71429	low			g	Y	-0.757128	low			-3.1229	-0.111719	-0.196194	-0.042204	model	low			g	X1	-0.818897	low
	-4.48394	-0.46	-0.589006	-0.34464	model			g	X2	-0.367257			g	Ynoise	0.424536			-4.8293	-0.449173	-0.563467	-0.348477	model	low			g	X1	-3.2254	low			g	Y	-1.81587	low			-3.1129	-0.111002	-0.194554	-0.0420547	model	low			g	X1	-2.58413	low
	-4.47394	-0.45807	-0.586435	-0.343374	model			g	X	-2.32206			g	Y	0.271987			-4.8193	-0.447266	-0.560054	-0.347165	model	low			g	X1	-2.32869	low			g	Y	-0.167116	low			-3.1029	-0.110287	-0.192944	-0.0418265	model	low			g	X1	-0.754195	low
	-4.46394	-0.456141	-0.584377	-0.342108	model			g	X1	-2.51603			g	Ynoise	0.891685			-4.8093	-0.445359	-0.557534	-0.346115	model	low			g	X1	-1.27009	low			g	Y	0.220081	low			-3.0929	-0.109571	-0.191321	-0.0415983	model	low			g	X1	-2.47579	low
	-4.45394	-0.454212	-0.581169	-0.340841	model			g	X2	-0.0504057			g	Y	-1.21067			-4.7993	-0.443452	-0.554898	-0.345144	model	low			g	X1	-1.34478	low			g	Y	-0.103453	low			-3.0829	-0.108857	-0.189706	-0.0413888	model	low			g	X1	-0.934225	low
	-4.44394	-0.452284	-0.578149	-0.339577	model			g	X	-2.56643			g	Ynoise	-0.596685			-4.7893	-0.441545	-0.552212	-0.344476	model	low			g	X1	-1.39059	low			g	Y	1.47519	low			-3.0729	-0.108143	-0.188105	-0.0415383	model	low			g	X1	-1.03685	low
	-4.43394	-0.450357	-0.57545	-0.338318	model			g	X1	-1.12823			g	Y	-1.50404			-4.7793	-0.439637	-0.549618	-0.343133	model	low			g	X1	-2.15307	low			g	Y	-1.1897	low			-3.0629	-0.107429	-0.186503	-0.0420269	model	low			g	X1	-1.47192	low
	-4.42394	-0.448431	-0.572737	-0.33706	model			g	X2	-0.135546			g	Ynoise	-0.882249			-4.7693	-0.437728	-0.546566	-0.34179	model	low			g	X1	-1.58868	low			g	Y	-0.179303	low			-3.0529	-0.106718	-0.18488	-0.0418251	model	low			g	X1	-1.66002	low
	-4.41394	-0.446506	-0.569361	-0.334646	model			g	X	-1.26377			g	Y	-0.492362			-4.7593	-0.43582	-0.54387	-0.340447	model	low			g	X1	-2.87696	low			g	Y	-1.30423	low			-3.0429	-0.106008	-0.182604	-0.0415951	model	low			g	X1	-1.06668	low
	-4.40394	-0.444582	-0.565241	-0.333092	model			g	X1	-0.978731			g	Ynoise	-0.204916			-4.7493	-0.433913	-0.541293	-0.339103	model	low			g	X1	-2.76264	low			g	Y	-1.68059	low			-3.0329	-0.105299	-0.181288	-0.0413651	model	low			g	X1	-1.25894	low
	-4.39394	-0.442658	-0.562046	-0.333244	model			g	X2	-0.323835			g	Y	-0.263195			-4.7393	-0.432006	-0.538716	-0.337673	model	low			g	X1	-1.54964	low			g	Y	1.01174	low			-3.0229	-0.10459	-0.179748	-0.0411351	model	low			g	X1	-1.42333	low
	-4.38394	-0.440734	-0.558864	-0.331964	model			g	X	-1.30257			g	Ynoise	0.603338			-4.7293	-0.430099	-0.536023	-0.33637	model	low			g	X1	-3.84285	low			g	Y	0.218259	low			-3.0129	-0.103883	-0.177673	-0.0409051	model	low			g	X1	-1.52191	low
	-4.37394	-0.43881	-0.556303	-0.330794	model			g	X1	-0.998909			g	Y	-2.52513			-4.7193	-0.428192	-0.53345	-0.335091	model	low			g	X1	-1.75504	low			g	Y	-1.12693	low			-3.0029	-0.103176	-0.175595	-0.0406751	model	low			g	X1	-1.06978	low
	-4.36394	-0.436888	-0.553442	-0.329532	model			g	X2	-0.4525			g	Ynoise	-1.97402			-4.7093	-0.426286	-0.531084	-0.333746	model	low			g	X1	-2.4176	low			g	Y	-1.06717	low			-2.9929	-0.102471	-0.173809	-0.0404451	model	low			g	X1	-1.07239	low
	-4.35394	-0.434966	-0.549829	-0.328271	model			g	X	-1.45141			g	Y	-0.764937			-4.6993	-0.424379	-0.528885	-0.332388	model	low			g	X1	-2.90212	low			g	Y	-2.2627	low			-2.9829	-0.101767	-0.172475	-0.0402151	model	low			g	X1	-0.796969	low
	-4.34394	-0.433047	-0.546266	-0.326864	model			g	X1	-2.22288			g	Ynoise	-0.196581			-4.6893	-0.42247	-0.526208	-0.330497	model	low			g	X1	-1.85323	low			g	Y	-0.444618	low			-2.9729	-0.101064	-0.170787	-0.0399851	model	low			g	X1	-1.74918	low
	-4.33394	-0.431128	-0.543846	-0.324963	model			g	X2	0.392523			g	Y	-1.22141			-4.6793	-0.420563	-0.523259	-0.329062	model	low			g	X1	-4.46977	low			g	Y	-0.602186	low			-2.9629	-0.100362	-0.169619	-0.0397709	model	low			g	X1	-0.725054	low
	-4.32394	-0.429208	-0.542442	-0.323659	model			g	X	-1.83036			g	Ynoise	-0.197042			-4.6693	-0.418656	-0.520453	-0.327627	model	low			g	X1	-1.37752	low			g	Y	-0.143105	low			-2.9529	-0.0996608	-0.16853	-0.0395451	model	low			g	X1	-1.99314	low
	-4.31394	-0.42729	-0.538982	-0.323005	model			g	X1	-1.80635			g	Y	-0.339436			-4.6593	-0.41675	-0.517647	-0.326215	model	low			g	X1	-1.57421	low			g	Y	-0.629709	low			-2.9429	-0.0989608	-0.167017	-0.0385465	model	low			g	X1	-2.32178	low
	-4.30394	-0.425372	-0.535521	-0.321726	model			g	X2	-0.47017			g	Ynoise	0.334469			-4.6493	-0.414843	-0.514841	-0.324884	model	low			g	X1	-1.70863	low			g	Y	1.08385	low			-2.9329	-0.0982622	-0.165414	-0.0385631	model	low			g	X1	-0.533103	low
	-4.29394	-0.423454	-0.533096	-0.320446	model			g	X	-2.27652			g	Y	-1.19121			-4.6393	-0.412936	-0.512032	-0.32355	model	low			g	X1	-1.60262	low			g	Y	-1.33423	low			-2.9229	-0.0975654	-0.164137	-0.0385865	model	low			g	X1	-1.09232	low
	-4.28394	-0.421538	-0.532741	-0.319166	model			g	X1	-1.5757			g	Ynoise	-0.387002			-4.6293	-0.41103	-0.509224	-0.322216	model	low			g	X1	-2.4882	low			g	Y	-1.49017	low			-2.9129	-0.0968689	-0.16292	-0.0386051	model	low			g	X1	-1.01154	low
	-4.27394	-0.419622	-0.531437	-0.317887	model			g	X2	1.15781			g	Y	-1.49206			-4.6193	-0.409123	-0.50642	-0.32089	model	low			g	X1	-2.60207	low			g	Y	-0.637463	low			-2.9029	-0.0961738	-0.161704	-0.0383751	model	low			g	X1	-1.52974	low
	-4.26394	-0.417708	-0.528468	-0.316563	model			g	X	-0.417892			g	Ynoise	-1.26872			-4.6093	-0.407216	-0.503616	-0.320271	model	low			g	X1	-1.72744	low			g	Y	0.807433	low			-2.8929	-0.09548	-0.160487	-0.0381451	model	low			g	X1	-0.737682	low
	-4.25394	-0.415795	-0.525499	-0.31532	model			g	X1	-1.60425			g	Y	-1.65568			-4.5993	-0.405309	-0.500819	-0.318867	model	low			g	X1	-1.35471	low			g	Y	-0.811931	low			-2.8829	-0.0947874	-0.158753	-0.037164	model	low			g	X1	-1.05804	low
	-4.24394	-0.413882	-0.522529	-0.314213	model			g	X2	-0.878779			g	Ynoise	-0.700312			-4.5893	-0.403403	-0.49794	-0.317658	model	low			g	X1	-2.38941	low			g	Y	-1.42005	low			-2.8729	-0.094096	-0.156587	-0.0365885	model	low			g	X1	-0.907898	low
	-4.23394	-0.411969	-0.519596	-0.313029	model			g	X	-2.48303			g	Y	-1.8318			-4.5793	-0.401497	-0.494819	-0.316316	model	low			g	X1	-1.49521	low			g	Y	-0.237635	low			-2.8629	-0.0934063	-0.154463	-0.0363622	model	low			g	X1	-1.22399	low
	-4.22394	-0.410058	-0.516806	-0.31188	model			g	X1	-0.805297			g	Ynoise	-1.13642			-4.5693	-0.399591	-0.492213	-0.314974	model	low			g	X1	-1.5339	low			g	Y	-0.0302517	low			-2.8529	-0.0927175	-0.152404	-0.0361358	model	low			g	X1	-1.57019	low
	-4.21394	-0.408146	-0.514953	-0.310669	model			g	X2	-0.788998			g	Y	-1.90095			-4.5593	-0.397685	-0.489639	-0.313634	model	low			g	X1	-1.85971	low			g	Y	0.511482	low			-2.8429	-0.0920294	-0.151225	-0.0359118	model	low			g	X1	-1.48549	low
	-4.20394	-0.406236	-0.513101	-0.309484	model			g	X	-1.59429			g	Ynoise	-1.54925			-4.5493	-0.395778	-0.486877	-0.312294	model	low			g	X1	-3.23692	low			g	Y	-1.42217	low			-2.8329	-0.0913431	-0.150249	-0.0358261	model	low			g	X1	-0.671076	low
	-4.19394	-0.404326	-0.509946	-0.3083	model			g	X1	-1.56031			g	Y	-1.27377			-4.5393	-0.393872	-0.484116	-0.310953	model	low			g	X1	-1.00628	low			g	Y	0.528722	low			-2.8229	-0.0906584	-0.149274	-0.0359751	model	low			g	X1	-1.29912	low
	-4.18394	-0.402418	-0.506798	-0.307115	model			g	X2	-0.681138			g	Ynoise	-0.93356			-4.5293	-0.391966	-0.481355	-0.309613	model	low			g	X1	-2.78686	low			g	Y	-1.15987	low			-2.8129	-0.0899747	-0.14829	-0.0361241	model	low			g	X1	-1.5036	low
	-4.17394	-0.40051	-0.503336	-0.305813	model			g	X	-2.24144			g	Y	-0.870663			-4.5193	-0.390059	-0.479905	-0.308274	model	low			g	X1	-3.20811	low			g	Y	-2.05285	low			-2.8029	-0.0892922	-0.146646	-0.0360755	model	low			g	X1	-0.717094	low
	-4.16394	-0.398603	-0.499873	-0.304483	model			g	X1	-3.62373			g	Ynoise	-0.659367			-4.5093	-0.388154	-0.478647	-0.306935	model	low			g	X1	-1.43442	low			g	Y	0.0187227	low			-2.7929	-0.0886112	-0.145567	-0.0358477	model	low			g	X1	-2.00099	low
	-4.15394	-0.396696	-0.498302	-0.303152	model			g	X2	-0.472359			g	Y	-1.88807			-4.4993	-0.386248	-0.477098	-0.305597	model	low			g	X1	-1.61659	low			g	Y	-0.473783	low			-2.7829	-0.0879309	-0.143125	-0.03562	model	low			g	X1	-1.64763	low
	-4.14394	-0.394791	-0.496176	-0.301822	model			g	X	-4.09609			g	Ynoise	-1.24128			-4.4893	-0.384343	-0.474565	-0.304259	model	low			g	X1	-1.34394	low			g	Y	1.17465	low			-2.7729	-0.0872521	-0.141445	-0.0353924	model	low			g	X1	-1.18177	low
	-4.13394	-0.392886	-0.493372	-0.300531	model			g	X1	-1.69662			g	Y	-1.10264			-4.4793	-0.382437	-0.471749	-0.302923	model	low			g	X1	-2.55561	low			g	Y	-1.42483	low			-2.7629	-0.0865754	-0.139759	-0.0351648	model	low			g	X1	-1.00004	low
	-4.12394	-0.390982	-0.491398	-0.299472	model			g	X2	-1.28049			g	Ynoise	-0.88456			-4.4693	-0.380532	-0.469059	-0.301591	model	low			g	X1	-1.88967	low			g	Y	0.84112	low			-2.7529	-0.0859	-0.138328	-0.0349372	model	low			g	X1	-1.29916	low
	-4.11394	-0.389079	-0.489018	-0.298237	model			g	X	-2.97711			g	Y	-1.1016			-4.4593	-0.378627	-0.466746	-0.300401	model	low			g	X1	-1.65519	low			g	Y	0.952281	low			-2.7429	-0.0852253	-0.137222	-0.0347096	model	low			g	X1	-0.933274	low
	-4.10394	-0.387176	-0.486331	-0.296766	model			g	X1	-2.38774			g	Ynoise	-0.725905			-4.4493	-0.376722	-0.464628	-0.299711	model	low			g	X1	-1.82743	low			g	Y	-1.08183	low			-2.7329	-0.0845517	-0.136148	-0.034482	model	low			g	X1	-1.31165	low
	-4.09394	-0.385274	-0.483629	-0.295483	model			g	X2	-0.572061			g	Y	0.322729			-4.4393	-0.374816	-0.462145	-0.298615	model	low			g	X1	-3.237	low			g	Y	-0.0315469	low			-2.7229	-0.0838793	-0.135097	-0.0347445	model	low			g	X1	-1.03958	low
	-4.08394	-0.383373	-0.480537	-0.294217	model			g	X	-2.9598			g	Ynoise	0.579604			-4.4293	-0.372911	-0.45962	-0.297139	model	low			g	X1	-1.68045	low			g	Y	-1.70941	low			-2.7129	-0.0832084	-0.134096	-0.0345031	model	low			g	X1	-0.937628	low
	-4.07394	-0.381472	-0.477375	-0.292954	model			g	X1	-2.06566			g	Y	-0.00171736			-4.4193	-0.371006	-0.45709	-0.295663	model	low			g	X1	-2.29886	low			g	Y	-0.784021	low			-2.7029	-0.0825395	-0.133135	-0.0337996	model	low			g	X1	-1.61046	low
	-4.06394	-0.379573	-0.474213	-0.291691	model			g	X2	-0.0167755			g	Ynoise	0.435739			-4.4093	-0.369101	-0.454564	-0.294187	model	low			g	X1	-1.18402	low			g	Y	0.213743	low			-2.6929	-0.0818724	-0.132174	-0.0339583	model	low			g	X1	-1.57348	low
	-4.05394	-0.377674	-0.471064	-0.290428	model			g	X	-2.08244			g	Y	0.738787			-4.3993	-0.367197	-0.452049	-0.292718	model	low			g	X1	-1.77293	low			g	Y	0.380279	low			-2.6829	-0.0812062	-0.131213	-0.0337815	model	low			g	X1	-1.32721	low
	-4.04394	-0.375776	-0.468746	-0.289165	model			g	X1	-2.04663			g	Ynoise	0.982516			-4.3893	-0.365293	-0.450078	-0.291252	model	low			g	X1	-1.3269	low			g	Y	0.583893	low			-2.6729	-0.0805405	-0.130501	-0.0334047	model	low			g	X1	-1.73852	low
	-4.03394	-0.37388	-0.465965	-0.287918	model			g	X2	0.56923			g	Y	-0.753938			-4.3793	-0.363389	-0.447555	-0.290365	model	low			g	X1	-2.69418	low			g	Y	-0.0979879	low			-2.6629	-0.0798757	-0.130678	-0.0331927	model	low			g	X1	-1.37136	low
	-4.02394	-0.371983	-0.462356	-0.287113	model			g	X	-1.4774			g	Ynoise	-0.266528			-4.3693	-0.361485	-0.44503	-0.289814	model	low			g	X1	-3.28709	low			g	Y	-1.89299	low			-2.6529	-0.0792127	-0.128397	-0.0330546	model	low			g	X1	-1.22747	low
	-4.01394	-0.370086	-0.460045	-0.286444	model			g	X1	-2.07264			g	Y	-2.17484			-4.3593	-0.359581	-0.442352	-0.289265	model	low			g	X1	-2.51094	low			g	Y	-0.85719	low			-2.6429	-0.0785517	-0.127352	-0.0328132	model	low			g	X1	-1.52855	low
	-4.00394	-0.36819	-0.457734	-0.285522	model			g	X2	-0.65868			g	Ynoise	-1.46421			-4.3493	-0.357676	-0.439582	-0.28829	model	low			g	X1	-3.77414	low			g	Y	-2.34688	low			-2.6329	-0.0778926	-0.126387	-0.0326471	model	low			g	X1	-0.866365	low
	-3.99394	-0.366296	-0.455414	-0.284556	model			g	X	-2.73132			g	Y	-0.585519			-4.3393	-0.355772	-0.437486	-0.286768	model	low			g	X1	-3.16389	low			g	Y	-1.8798	low			-2.6229	-0.0772343	-0.125422	-0.0327127	model	low			g	X1	-2.1718	low
	-3.98394	-0.364403	-0.452935	-0.282736	model			g	X1	-0.958153			g	Ynoise	-0.231126			-4.3293	-0.353869	-0.434996	-0.285246	model	low			g	X1	-2.28596	low			g	Y	-1.45145	low			-2.6129	-0.0765773	-0.124457	-0.0325763	model	low			g	X1	-1.15273	low
	-3.97394	-0.36251	-0.45076	-0.281468	model			g	X2	-0.239831			g	Y	0.30334			-4.3193	-0.351966	-0.432474	-0.283724	model	low			g	X1	-2.15969	low			g	Y	-1.97806	low			-2.6029	-0.0759207	-0.123488	-0.0318496	model	low			g	X1	-1.12819	low
	-3.96394	-0.360618	-0.448669	-0.2802	model			g	X	-1.19798			g	Ynoise	0.796663			-4.3093	-0.350063	-0.429962	-0.282244	model	low			g	X1	-2.71595	low			g	Y	-0.301481	low			-2.5929	-0.075265	-0.122518	-0.0316062	model	low			g	X1	-1.1573	low
	-3.95394	-0.358727	-0.446583	-0.278482	model			g	X1	-2.88845			g	Y	-0.897204			-4.2993	-0.348161	-0.427462	-0.281051	model	low			g	X1	-3.10113	low			g	Y	-0.527403	low			-2.5829	-0.0746122	-0.12113	-0.0313648	model	low			g	X1	-1.35205	low
	-3.94394	-0.356836	-0.444481	-0.277131	model			g	X2	-0.842787			g	Ynoise	-0.499163			-4.2893	-0.346258	-0.424951	-0.27938	model	low			g	X1	-2.43717	low			g	Y	-0.0351106	low			-2.5729	-0.0739607	-0.119732	-0.0308042	model	low			g	X1	-0.664789	low
	-3.93394	-0.354945	-0.442367	-0.275792	model			g	X	-3.73123			g	Y	-1.39266			-4.2793	-0.344356	-0.422455	-0.278795	model	low			g	X1	-1.99867	low			g	Y	-1.12345	low			-2.5629	-0.0733101	-0.118635	-0.0305551	model	low			g	X1	-1.14616	low
	-3.92394	-0.353055	-0.440254	-0.274107	model			g	X1	-1.83702			g	Ynoise	-0.855507			-4.2693	-0.342453	-0.42026	-0.277939	model	low			g	X1	-2.50276	low			g	Y	0.12302	low			-2.5529	-0.0726609	-0.117725	-0.0301074	model	low			g	X1	-1.29517	low
	-3.91394	-0.351166	-0.43813	-0.272778	model			g	X2	0.409408			g	Y	-1.15876			-4.2593	-0.340551	-0.418424	-0.276777	model	low			g	X1	-2.78901	low			g	Y	0.980557	low			-2.5429	-0.0720127	-0.116809	-0.0297346	model	low			g	X1	-1.18561	low
	-3.90394	-0.349278	-0.43599	-0.270878	model			g	X	-1.42761			g	Ynoise	-0.838173			-4.2493	-0.338649	-0.416388	-0.27548	model	low			g	X1	-1.53344	low			g	Y	0.276282	low			-2.5329	-0.0713653	-0.115601	-0.0292998	model	low			g	X1	-1.1615	low
	-3.89394	-0.347391	-0.433828	-0.269187	model			g	X1	-1.89452			g	Y	-1.0981			-4.2393	-0.336748	-0.414829	-0.274093	model	low			g	X1	-1.82321	low			g	Y	-0.00107526	low			-2.5229	-0.07072	-0.114894	-0.0288668	model	low			g	X1	-1.09245	low
	-3.88394	-0.345505	-0.431493	-0.267893	model			g	X2	-0.279994			g	Ynoise	-0.576091			-4.2293	-0.334848	-0.413169	-0.272594	model	low			g	X1	-2.35662	low			g	Y	-0.759364	low			-2.5129	-0.0700759	-0.113255	-0.0283824	model	low			g	X1	-1.06262	low
	-3.87394	-0.343619	-0.429159	-0.266613	model			g	X	-2.17451			g	Y	-0.0838972			-4.2193	-0.332948	-0.410441	-0.271095	model	low			g	X1	-1.13385	low			g	Y	2.19457	low			-2.5029	-0.0694324	-0.112016	-0.0281504	model	low			g	X1	-1.00673	low
	-3.86394	-0.341734	-0.426519	-0.264926	model			g	X1	-3.41456			g	Ynoise	0.231303			-4.2093	-0.331047	-0.407591	-0.269331	model	low			g	X1	-3.38807	low			g	Y	-2.0172	low			-2.4929	-0.0687905	-0.110832	-0.0279169	model	low			g	X1	-1.21151	low
	-3.85394	-0.339849	-0.423097	-0.263383	model			g	X2	0.242404			g	Y	-1.80976			-4.1993	-0.329147	-0.40528	-0.267783	model	low			g	X1	-3.17118	low			g	Y	-2.86157	low			-2.4829	-0.0681502	-0.110031	-0.0272274	model	low			g	X1	-0.922228	low
	-3.84394	-0.337964	-0.420895	-0.262131	model			g	X	-3.17216			g	Ynoise	-1.24314			-4.1893	-0.327247	-0.403125	-0.265812	model	low			g	X1	-3.81544	low			g	Y	-1.69707	low			-2.4729	-0.0675105	-0.108708	-0.0267909	model	low			g	X1	-1.01641	low
	-3.83394	-0.336081	-0.418369	-0.260881	model			g	X1	-2.24635			g	Y	0.0785656			-4.1793	-0.325347	-0.400042	-0.264281	model	low			g	X1	-1.41961	low			g	Y	-1.7685	low			-2.4629	-0.0668726	-0.107792	-0.0267514	model	low			g	X1	-1.00549	low
	-3.82394	-0.334198	-0.416137	-0.259632	model			g	X2	-0.931938			g	Ynoise	0.699749			-4.1693	-0.323448	-0.397438	-0.262776	model	low			g	X1	-3.58632	low			g	Y	-0.790762	low			-2.4529	-0.066236	-0.106869	-0.0267282	model	low			g	X1	-0.967493	low
	-3.81394	-0.332316	-0.415013	-0.258384	model			g	X	-3.17829			g	Y	-0.247096			-4.1593	-0.32155	-0.393446	-0.261272	model	low			g	X1	-1.9285	low			g	Y	-0.619001	low			-2.4429	-0.0655994	-0.105946	-0.0259198	model	low			g	X1	-0.889919	low
	-3.80394	-0.330436	-0.411946	-0.257135	model			g	X1	-2.68068			g	Ynoise	0.227513			-4.1493	-0.319652	-0.390963	-0.259767	model	low			g	X1	-1.52237	low			g	Y	-0.462148	low			-2.4329	-0.0649639	-0.105023	-0.025683	model	low			g	X1	-0.870216	low
	-3.79394	-0.328555	-0.409699	-0.255886	model			g	X2	-0.449856			g	Y	-2.45587			-4.1393	-0.317755	-0.388995	-0.258263	model	low			g	X1	-3.28274	low			g	Y	-0.798457	low			-2.4229	-0.0643304	-0.103906	-0.0254588	model	low			g	X1	-0.824953	low
	-3.78394	-0.326675	-0.407452	-0.254638	model			g	X	-3.13054			g	Ynoise	-1.88079			-4.1293	-0.315858	-0.386574	-0.256771	model	low			g	X1	-2.18184	low			g	Y	-1.38763	low			-2.4129	-0.0636982	-0.102959	-0.0252346	model	low			g	X1	-1.14345	low
	-3.77394	-0.324795	-0.405205	-0.253389	model			g	X1	-0.744461			g	Y	-1.23039			-4.1193	-0.313961	-0.384839	-0.254942	model	low			g	X1	-2.94587	low			g	Y	-0.217546	low			-2.4029	-0.0630672	-0.10192	-0.0250104	model	low			g	X1	-1.85784	low
	-3.76394	-0.322917	-0.402822	-0.25214	model			g	X2	-0.60882			g	Ynoise	-0.572512			-4.1093	-0.312064	-0.382609	-0.253558	model	low			g	X1	-2.57456	low			g	Y	-2.24029	low			-2.3929	-0.0624372	-0.101019	-0.0247863	model	low			g	X1	-0.778062	low
	-3.75394	-0.321038	-0.399876	-0.250892	model			g	X	-1.35328			g	Y	0.363961			-4.0993	-0.310168	-0.380353	-0.252253	model	low			g	X1	-1.65512	low			g	Y	-0.448862	low			-2.3829	-0.0618072	-0.100048	-0.0244888	model	low			g	X1	-1.44987	low
	-3.74394	-0.319161	-0.397112	-0.249643	model			g	X1	-3.18456			g	Ynoise	0.661873			-4.0893	-0.308273	-0.377414	-0.250504	model	low			g	X1	-1.84243	low			g	Y	-1.89114	low			-2.3729	-0.0611778	-0.099245	-0.0242672	model	low			g	X1	-1.16609	low
	-3.73394	-0.317284	-0.394764	-0.248705	model			g	X2	1.32359			g	Y	-0.172687			-4.0793	-0.306378	-0.374931	-0.248655	model	low			g	X1	-2.23299	low			g	Y	0.476803	low			-2.3629	-0.0605501	-0.0986067	-0.0240457	model	low			g	X1	-1.63294	low
	-3.72394	-0.315408	-0.392399	-0.247427	model			g	X	-1.86097			g	Ynoise	0.33195			-4.0693	-0.304484	-0.37289	-0.247137	model	low			g	X1	-1.7655	low			g	Y	-0.260815	low			-2.3529	-0.0599241	-0.0976974	-0.0234208	model	low			g	X1	-0.925407	low
	-3.71394	-0.313532	-0.389786	-0.246148	model			g	X1	-2.31793			g	Y	-0.827565			-4.0593	-0.302592	-0.370735	-0.245781	model	low			g	X1	-1.506	low			g	Y	-0.0742188	low			-2.3429	-0.0592995	-0.0967744	-0.0236026	model	low			g	X1	-2.22346	low
	-3.70394	-0.311657	-0.386394	-0.24487	model			g	X2	-0.436181			g	Ynoise	-0.486351			-4.0493	-0.300699	-0.368329	-0.244284	model	low			g	X1	-1.0997	low			g	Y	-1.76274	low			-2.3329	-0.0586752	-0.0958541	-0.0231083	model	low			g	X1	-1.27193	low
	-3.69394	-0.309783	-0.382989	-0.243438	model			g	X	-2.75411			g	Y	-0.829365			-4.0393	-0.298806	-0.36636	-0.2428	model	low			g	X1	-2.62256	low			g	Y	-0.70844	low			-2.3229	-0.0580512	-0.0949321	-0.0229624	model	low			g	X1	-1.30623	low
	-3.68394	-0.30791	-0.38037	-0.242158	model			g	X1	-1.17232			g	Ynoise	-0.029844			-4.0293	-0.296914	-0.36418	-0.24122	model	low			g	X1	-1.94888	low			g	Y	-1.66024	low			-2.3129	-0.0574275	-0.0937477	-0.0224673	model	low			g	X1	-0.848895	low
	-3.67394	-0.306036	-0.37782	-0.240878	model			g	X2	0.330525			g	Y	0.368168			-4.0193	-0.295023	-0.361996	-0.239649	model	low			g	X1	-2.76041	low			g	Y	-1.92249	low			-2.3029	-0.0568049	-0.0925601	-0.0218615	model	low			g	X1	-0.866948	low
	-3.66394	-0.304164	-0.376111	-0.239132	model			g	X	-0.841799			g	Ynoise	0.626264			-4.0093	-0.293132	-0.359804	-0.238129	model	low			g	X1	-1.46856	low			g	Y	-0.037524	low			-2.2929	-0.0561841	-0.0915833	-0.0216281	model	low			g	X1	-1.26207	low
	-3.65394	-0.302293	-0.373456	-0.237812	model			g	X1	-1.13404			g	Y	-0.277075			-3.9993	-0.291243	-0.357579	-0.236749	model	low			g	X1	-1.81534	low			g	Y	-0.606449	low			-2.2829	-0.0555644	-0.090464	-0.021477	model	low			g	X1	-1.30491	low
	-3.64394	-0.300421	-0.372029	-0.236511	model			g	X2	-0.996953			g	Ynoise	0.0483383			-3.9893	-0.289354	-0.355171	-0.235033	model	low			g	X1	-3.03536	low			g	Y	-1.38545	low			-2.2729	-0.0549453	-0.0899908	-0.0215878	model	low			g	X1	-1.96315	low
	-3.63394	-0.29855	-0.368776	-0.2341	model			g	X	-2.13099			g	Y	0.451739			-3.9793	-0.287466	-0.352725	-0.233422	model	low			g	X1	-1.63216	low			g	Y	-0.736982	low			-2.2629	-0.0543262	-0.0892425	-0.0211571	model	low			g	X1	-1.00609	low
	-3.62394	-0.29668	-0.366109	-0.232711	model			g	X1	-0.70432			g	Ynoise	0.691922			-3.9693	-0.285579	-0.348852	-0.231785	model	low			g	X1	-1.74765	low			g	Y	-0.61885	low			-2.2529	-0.0537076	-0.0881208	-0.020777	model	low			g	X1	-1.00121	low
	-3.61394	-0.294811	-0.364148	-0.23149	model			g	X2	0.211282			g	Y	-0.0832935			-3.9593	-0.283692	-0.346035	-0.230486	model	low			g	X1	-2.74026	low			g	Y	-0.065834	low			-2.2429	-0.0530896	-0.08709	-0.0200623	model	low			g	X1	-1.74684	low
	-3.60394	-0.292942	-0.361783	-0.231423	model			g	X	-0.493038			g	Ynoise	0.209917			-3.9493	-0.281806	-0.343247	-0.229215	model	low			g	X1	-2.37077	low			g	Y	-0.241914	low			-2.2329	-0.0524728	-0.0863512	-0.019329	model	low			g	X1	-0.984195	low
	-3.59394	-0.291075	-0.359418	-0.229058	model			g	X1	-2.15598			g	Y	0.566023			-3.9393	-0.27992	-0.340519	-0.227874	model	low			g	X1	-3.04223	low			g	Y	-0.392222	low			-2.2229	-0.051857	-0.085769	-0.0191104	model	low			g	X1	-2.04881	low
	-3.58394	-0.289207	-0.357884	-0.227823	model			g	X2	-0.719857			g	Ynoise	0.900964			-3.9293	-0.278036	-0.33779	-0.22635	model	low			g	X1	-2.63042	low			g	Y	0.461439	low			-2.2129	-0.0512419	-0.0847925	-0.0184478	model	low			g	X1	-0.932524	low
	-3.57394	-0.287341	-0.354973	-0.226586	model			g	X	-2.87583			g	Y	-1.02399			-3.9193	-0.276153	-0.335396	-0.224818	model	low			g	X1	-3.37358	low			g	Y	-1.05218	low			-2.2029	-0.0506273	-0.0837709	-0.0174224	model	low			g	X1	-1.08443	low
	-3.56394	-0.285475	-0.352742	-0.224375	model			g	X1	-0.726929			g	Ynoise	-0.656944			-3.9093	-0.274271	-0.335307	-0.22324	model	low			g	X1	-2.12605	low			g	Y	-0.625087	low			-2.1929	-0.0500125	-0.0830238	-0.0164074	model	low			g	X1	-0.916696	low
	-3.55394	-0.283608	-0.350636	-0.223439	model			g	X2	2.47466			g	Y	-1.09936			-3.8993	-0.27239	-0.332739	-0.221662	model	low			g	X1	-1.85433	low			g	Y	0.283788	low			-2.1829	-0.0493987	-0.08213	-0.0152037	model	low			g	X1	-1.33673	low
	-3.54394	-0.281743	-0.348521	-0.221698	model			g	X	1.74773			g	Ynoise	-0.650729			-3.8893	-0.270509	-0.330167	-0.220106	model	low			g	X1	-2.52954	low			g	Y	-1.21626	low			-2.1729	-0.0487858	-0.0812039	-0.0148229	model	low			g	X1	-1.30277	low
	-3.53394	-0.279879	-0.346388	-0.220352	model			g	X1	-1.25233			g	Y	-1.08264			-3.8793	-0.268629	-0.327596	-0.218732	model	low			g	X1	-3.40231	low			g	Y	-1.79219	low			-2.1629	-0.0481727	-0.0806001	-0.0147359	model	low			g	X1	-2.09102	low
	-3.52394	-0.278015	-0.344256	-0.219019	model			g	X2	0.756483			g	Ynoise	-0.432926			-3.8693	-0.26675	-0.325009	-0.217081	model	low			g	X1	-1.23441	low			g	Y	-2.14413	low			-2.1529	-0.0475602	-0.0793776	-0.0145066	model	low			g	X1	-0.875623	low
	-3.51394	-0.276153	-0.342123	-0.217687	model			g	X	-0.495849			g	Y	-0.201324			-3.8593	-0.264872	-0.322427	-0.215334	model	low			g	X1	-1.63175	low			g	Y	-1.17006	low			-2.1429	-0.0469486	-0.0784601	-0.0142791	model	low			g	X1	-0.904224	low
	-3.50394	-0.274291	-0.340345	-0.216355	model			g	X1	-0.856249			g	Ynoise	0.348275			-3.8493	-0.262995	-0.319227	-0.213758	model	low			g	X1	-1.5302	low			g	Y	-0.800347	low			-2.1329	-0.0463377	-0.078081	-0.0140605	model	low			g	X1	-1.03732	low
	-3.49394	-0.27243	-0.337972	-0.214912	model			g	X2	-0.119178			g	Y	-0.285971			-3.8393	-0.261121	-0.316663	-0.212449	model	low			g	X1	-1.69677	low			g	Y	-0.0973203	low			-2.1229	-0.0457269	-0.077783	-0.0138349	model	low			g	X1	-1.511	low
	-3.48394	-0.270569	-0.335643	-0.213394	model			g	X	-0.975426			g	Ynoise	0.503258			-3.8293	-0.259246	-0.314468	-0.21094	model	low			g	X1	-3.7275	low			g	Y	-0.0687009	low			-2.1129	-0.045117	-0.07778	-0.0136191	model	low			g	X1	-1.55268	low
	-3.47394	-0.268709	-0.333453	-0.212256	model			g	X1	-1.45819			g	Y	-0.526213			-3.8193	-0.257373	-0.31218	-0.209526	model	low			g	X1	-2.48549	low			g	Y	0.456383	low			-2.1029	-0.044507	-0.0763825	-0.0133855	model	low			g	X1	-1.33236	low
	-3.46394	-0.266848	-0.331304	-0.211028	model			g	X2	-0.0987557			g	Ynoise	0.0567895			-3.8093	-0.255501	-0.310075	-0.208087	model	low			g	X1	-1.28932	low			g	Y	0.372358	low			-2.0929	-0.0438968	-0.0751983	-0.0128259	model	low			g	X1	-0.720782	low
	-3.45394	-0.264989	-0.329084	-0.209666	model			g	X	-1.55694			g	Y	0.674926			-3.7993	-0.253629	-0.307904	-0.206554	model	low			g	X1	-1.31497	low			g	Y	-0.922882	low			-2.0829	-0.0432868	-0.0747685	-0.0125231	model	low			g	X1	-1.74422	low
	-3.44394	-0.263131	-0.326479	-0.207792	model			g	X1	-0.812433			g	Ynoise	1.32282			-3.7893	-0.251759	-0.305723	-0.205034	model	low			g	X1	-2.31302	low			g	Y	-1.45588	low			-2.0729	-0.0426781	-0.0743387	-0.0120545	model	low			g	X1	-1.52745	low
	-3.43394	-0.261274	-0.324063	-0.205884	model			g	X2	-0.382435			g	Y	-1.08586			-3.7793	-0.24989	-0.303541	-0.203322	model	low			g	X1	-2.20556	low			g	Y	-1.72847	low			-2.0629	-0.0420703	-0.073591	-0.0116846	model	low			g	X1	-0.946872	low
	-3.42394	-0.259417	-0.322031	-0.204245	model			g	X	-1.19487			g	Ynoise	-0.673095			-3.7693	-0.248023	-0.301953	-0.201495	model	low			g	X1	-1.61281	low			g	Y	-0.982493	low			-2.0529	-0.0414629	-0.0726986	-0.0112909	model	low			g	X1	-1.18111	low
	-3.41394	-0.257562	-0.319871	-0.202809	model			g	X1	-1.6247			g	Y	-1.23229			-3.7593	-0.246158	-0.299867	-0.199607	model	low			g	X1	-1.35896	low			g	Y	-1.78284	low			-2.0429	-0.0408552	-0.0717861	-0.0106491	model	low			g	X1	-1.17683	low
	-3.40394	-0.255706	-0.3174	-0.2013	model			g	X2	0.0624625			g	Ynoise	-0.868585			-3.7493	-0.244293	-0.297506	-0.197825	model	low			g	X1	-2.09825	low			g	Y	-0.453485	low			-2.0329	-0.0402478	-0.0709131	-0.0101109	model	low			g	X1	-0.874528	low
	-3.39394	-0.253853	-0.314923	-0.199792	model			g	X	-1.56224			g	Y	-0.291093			-3.7393	-0.24243	-0.295138	-0.196127	model	low			g	X1	-2.25963	low			g	Y	-0.670698	low			-2.0229	-0.0396397	-0.0700344	-0.00950401	model	low			g	X1	-1.87045	low
	-3.38394	-0.252	-0.312447	-0.197695	model			g	X1	-2.36875			g	Ynoise	0.154431			-3.7293	-0.240568	-0.292769	-0.194613	model	low			g	X1	-2.66444	low			g	Y	-2.11313	low			-2.0129	-0.0390325	-0.0691452	-0.00924627	model	low			g	X1	-1.36122	low
	-3.37394	-0.250146	-0.309963	-0.195444	model			g	X2	-0.531572			g	Y	-0.365241			-3.7193	-0.238707	-0.290812	-0.193339	model	low			g	X1	-2.88579	low			g	Y	-0.22835	low			-2.0029	-0.038426	-0.0682561	-0.00878193	model	low			g	X1	-1.08784	low
	-3.36394	-0.248293	-0.307353	-0.194302	model			g	X	-2.90032			g	Ynoise	-0.0935918			-3.7093	-0.236848	-0.288479	-0.191594	model	low			g	X1	-2.26459	low			g	Y	-1.25502	low			-1.9929	-0.0378207	-0.0673602	-0.00799461	model	low			g	X1	-1.38211	low
	-3.35394	-0.246442	-0.304752	-0.193187	model			g	X1	-1.18131			g	Y	-1.84694			-3.6993	-0.23499	-0.286145	-0.189936	model	low			g	X1	-1.10283	low			g	Y	-0.253891	low			-1.9829	-0.0372154	-0.0664605	-0.0065468	model	low			g	X1	-0.934487	low
	-3.34394	-0.244592	-0.302328	-0.191642	model			g	X2	-0.0940518			g	Ynoise	-1.2652			-3.6893	-0.233133	-0.2838	-0.188408	model	low			g	X1	-1.83939	low			g	Y	-1.0597	low			-1.9729	-0.0366098	-0.0657677	-0.00568848	model	low			g	X1	-1.15628	low
	-3.33394	-0.242743	-0.299972	-0.189841	model			g	X	-1.27536			g	Y	-0.0024365			-3.6793	-0.23128	-0.281505	-0.186862	model	low			g	X1	-4.68667	low			g	Y	-1.46548	low			-1.9629	-0.0360043	-0.0651677	-0.00502613	model	low			g	X1	-1.19048	low
	-3.32394	-0.240895	-0.297581	-0.189421	model			g	X1	-1.64441			g	Ynoise	0.310561			-3.6693	-0.229427	-0.279262	-0.185332	model	low			g	X1	-1.85002	low			g	Y	0.217628	low			-1.9529	-0.0353992	-0.0645651	-0.00467044	model	low			g	X1	-1.27456	low
	-3.31394	-0.239048	-0.295204	-0.187382	model			g	X2	-1.12148			g	Y	0.78959			-3.6593	-0.227575	-0.277019	-0.183814	model	low			g	X1	-1.32902	low			g	Y	-0.34915	low			-1.9429	-0.0347947	-0.0630539	-0.00445865	model	low			g	X1	-2.28104	low
	-3.30394	-0.237203	-0.292617	-0.185217	model			g	X	-2.76589			g	Ynoise	1.2301			-3.6493	-0.225724	-0.275291	-0.1823	model	low			g	X1	-1.48023	low			g	Y	-0.438078	low			-1.9329	-0.0341904	-0.0619433	-0.0042502	model	low			g	X1	-1.02848	low
	-3.29394	-0.235356	-0.290129	-0.183452	model			g	X1	-1.3268			g	Y	-1.47132			-3.6393	-0.223876	-0.273421	-0.180786	model	low			g	X1	-1.3757	low			g	Y	-1.2645	low			-1.9229	-0.0335868	-0.0610534	-0.00404175	model	low			g	X1	-1.29056	low
	-3.28394	-0.23351	-0.2875	-0.181693	model			g	X2	-0.805093			g	Ynoise	-0.833206			-3.6293	-0.22203	-0.271258	-0.179272	model	low			g	X1	-1.41729	low			g	Y	-0.692022	low			-1.9129	-0.0329838	-0.0601622	-0.0038333	model	low			g	X1	-0.967185	low
	-3.27394	-0.231666	-0.285174	-0.179942	model			g	X	-2.1319			g	Y	-1.31188			-3.6193	-0.220185	-0.268647	-0.177758	model	low			g	X1	-2.75386	low			g	Y	-0.597847	low			-1.9029	-0.0323806	-0.0592678	-0.00362485	model	low			g	X1	-1.29453	low
	-3.26394	-0.229823	-0.28286	-0.178451	model			g	X1	-1.79052			g	Ynoise	-0.705216			-3.6093	-0.218341	-0.266108	-0.176242	model	low			g	X1	-1.68365	low			g	Y	-0.660984	low			-1.8929	-0.0317779	-0.0583609	-0.00271179	model	low			g	X1	-0.896518	low
	-3.25394	-0.227982	-0.280545	-0.176977	model			g	X2	0.215598			g	Y	-0.355558			-3.5993	-0.216501	-0.263557	-0.174699	model	low			g	X1	-1.12991	low			g	Y	-0.479968	low			-1.8829	-0.031176	-0.0582351	-0.00172726	model	low			g	X1	-1.25351	low
	-3.24394	-0.226143	-0.27813	-0.175344	model			g	X	-1.57492			g	Ynoise	0.30588			-3.5893	-0.214661	-0.261128	-0.172343	model	low			g	X1	-1.62073	low			g	Y	-1.65191	low			-1.8729	-0.0305741	-0.0565553	-0.000748241	model	low			g	X1	-0.969202	low
	-3.23394	-0.224305	-0.276235	-0.173988	model			g	X1	-1.06862			g	Y	-1.86947			-3.5793	-0.212823	-0.258382	-0.170324	model	low			g	X1	-2.03962	low			g	Y	-1.58174	low			-1.8629	-0.0299722	-0.0556395	-0.000702257	model	low			g	X1	-1.19371	low
	-3.22394	-0.222467	-0.27394	-0.172618	model			g	X2	-0.162056			g	Ynoise	-1.13469			-3.5693	-0.210987	-0.256157	-0.168555	model	low			g	X1	-3.65628	low			g	Y	-0.798029	low			-1.8529	-0.0293716	-0.0545727	0.000631315	model	low			g	X1	-1.31321	low
	-3.21394	-0.22063	-0.271854	-0.171162	model			g	X	-1.23067			g	Y	-0.948394			-3.5593	-0.209153	-0.253992	-0.167352	model	low			g	X1	-1.0422	low			g	Y	0.275327	low			-1.8429	-0.0287712	-0.0529153	0.0012025	model	low			g	X1	-1.13695	low
	-3.20394	-0.218793	-0.269151	-0.16972	model			g	X1	-1.74002			g	Ynoise	-0.573589			-3.5493	-0.207321	-0.252092	-0.166152	model	low			g	X1	-2.44017	low			g	Y	-0.673488	low			-1.8329	-0.0281715	-0.0518339	0.00186845	model	low			g	X1	-0.840801	low
	-3.19394	-0.216958	-0.266781	-0.168277	model			g	X2	1.1343			g	Y	-1.66322			-3.5393	-0.205491	-0.249976	-0.164908	model	low			g	X1	-1.77439	low			g	Y	-1.19112	low			-1.8229	-0.0275728	-0.0508139	0.00270486	model	low			g	X1	-0.648672	low
	-3.18394	-0.215124	-0.264401	-0.166835	model			g	X	-0.60572			g	Ynoise	-1.19475			-3.5293	-0.203663	-0.248031	-0.163074	model	low			g	X1	-1.99725	low			g	Y	-0.0813653	low			-1.8129	-0.026974	-0.0497044	0.00249801	model	low			g	X1	-0.907617	low
	-3.17394	-0.213292	-0.262052	-0.165392	model			g	X1	-1.05067			g	Y	-1.20113			-3.5193	-0.201837	-0.245443	-0.161	model	low			g	X1	-0.999029	low			g	Y	-0.854352	low			-1.8029	-0.0263754	-0.0489603	0.00284812	model	low			g	X1	-1.07784	low
	-3.16394	-0.211463	-0.259878	-0.163653	model			g	X2	1.47247			g	Ynoise	-0.807307			-3.5093	-0.200014	-0.243154	-0.159493	model	low			g	X1	-1.80192	low			g	Y	-1.3944	low			-1.7929	-0.0257777	-0.0489304	0.00311448	model	low			g	X1	-1.0413	low
	-3.15394	-0.209635	-0.25733	-0.162419	model			g	X	0.421797			g	Y	-0.578024			-3.4993	-0.198192	-0.240861	-0.157755	model	low			g	X1	-1.95712	low			g	Y	-1.43111	low			-1.7829	-0.0251807	-0.0487387	0.00347144	model	low			g	X1	-1.33692	low
	-3.14394	-0.207807	-0.254999	-0.161185	model			g	X1	-1.88873			g	Ynoise	0.332636			-3.4893	-0.196372	-0.238779	-0.155381	model	low			g	X1	-2.40844	low			g	Y	-0.759704	low			-1.7729	-0.0245847	-0.0477175	0.00387225	model	low			g	X1	-0.942093	low
	-3.13394	-0.20598	-0.252824	-0.159664	model			g	X2	0.124302			g	Y	-0.233495			-3.4793	-0.194554	-0.236382	-0.153378	model	low			g	X1	-2.14674	low			g	Y	-0.7338	low			-1.7629	-0.0239899	-0.0470124	0.00461558	model	low			g	X1	-1.35194	low
	-3.12394	-0.204154	-0.250839	-0.158215	model			g	X	-1.76443			g	Ynoise	0.371711			-3.4693	-0.192738	-0.234335	-0.151821	model	low			g	X1	-2.82575	low			g	Y	-1.61444	low			-1.7529	-0.0233952	-0.0468553	0.00571482	model	low			g	X1	-1.04898	low
	-3.11394	-0.20233	-0.249212	-0.156402	model			g	X1	-2.07061			g	Y	-1.22735			-3.4593	-0.190925	-0.232397	-0.15036	model	low			g	X1	-2.19421	low			g	Y	-1.41446	low			-1.7429	-0.0228009	-0.0460847	0.00595908	model	low			g	X1	-1.28791	low
	-3.10394	-0.200508	-0.247004	-0.154354	model			g	X2	1.12082			g	Ynoise	-0.82308			-3.4493	-0.189114	-0.2304	-0.148685	model	low			g	X1	-1.73254	low			g	Y	-0.734059	low			-1.7329	-0.0222073	-0.0451519	0.00679467	model	low			g	X1	-2.23181	low
	-3.09394	-0.198687	-0.245229	-0.152349	model			g	X	-0.949786			g	Y	-0.0529851			-3.4393	-0.187305	-0.228571	-0.147102	model	low			g	X1	-1.60585	low			g	Y	0.299464	low			-1.7229	-0.0216147	-0.0436852	0.00687284	model	low			g	X1	-0.907097	low
	-3.08394	-0.196869	-0.243454	-0.150345	model			g	X1	-1.58203			g	Ynoise	0.138453			-3.4293	-0.1855	-0.226474	-0.145543	model	low			g	X1	-1.56965	low			g	Y	-1.48109	low			-1.7129	-0.0210234	-0.0430568	0.00648125	model	low			g	X1	-0.687413	low
	-3.07394	-0.195053	-0.240913	-0.149285	model			g	X2	0.0485199			g	Y	-0.872181			-3.4193	-0.183696	-0.224314	-0.143972	model	low			g	X1	-1.5587	low			g	Y	-0.885673	low			-1.7029	-0.0204335	-0.0422489	0.00592352	model	low			g	X1	-1.26608	low
	-3.06394	-0.193239	-0.238432	-0.147653	model			g	X	-1.53351			g	Ynoise	-0.23312			-3.4093	-0.181894	-0.222165	-0.142308	model	low			g	X1	-4.6227	low			g	Y	-2.06486	low			-1.6929	-0.0198441	-0.0408659	0.00631257	model	low			g	X1	-1.50067	low
	-3.05394	-0.191425	-0.235523	-0.146517	model			g	X1	-1.91694			g	Y	-0.528189			-3.3993	-0.180094	-0.22014	-0.140754	model	low			g	X1	-1.3205	low			g	Y	-1.04695	low			-1.6829	-0.0192553	-0.0401774	0.00628988	model	low			g	X1	-0.969052	low
	-3.04394	-0.189612	-0.232549	-0.145028	model			g	X2	0.302248			g	Ynoise	-0.104969			-3.3893	-0.178297	-0.218108	-0.138937	model	low			g	X1	-1.13472	low			g	Y	0.102683	low			-1.6729	-0.0186673	-0.0394016	0.00721078	model	low			g	X1	-1.05768	low
	-3.03394	-0.187801	-0.230402	-0.143236	model			g	X	-1.61469			g	Y	-0.45227			-3.3793	-0.176503	-0.216068	-0.137305	model	low			g	X1	-2.71539	low			g	Y	-1.03491	low			-1.6629	-0.0180799	-0.0384653	0.00741325	model	low			g	X1	-0.869129	low
	-3.02394	-0.185992	-0.227777	-0.141869	model			g	X1	-2.19293			g	Ynoise	-0.0692581			-3.3693	-0.17471	-0.213784	-0.135615	model	low			g	X1	-3.99542	low			g	Y	-0.447638	low			-1.6529	-0.0174943	-0.0375209	0.00800862	model	low			g	X1	-0.842089	low
	-3.01394	-0.184185	-0.224977	-0.140512	model			g	X2	-0.369829			g	Y	-1.28932			-3.3593	-0.172921	-0.211886	-0.133879	model	low			g	X1	-2.2431	low			g	Y	-0.513212	low			-1.6429	-0.0169104	-0.0366916	0.00821343	model	low			g	X1	-1.18122	low
	-3.00394	-0.182381	-0.222308	-0.139163	model			g	X	-2.56276			g	Ynoise	-0.425079			-3.3493	-0.171135	-0.209848	-0.132156	model	low			g	X1	-2.81798	low			g	Y	-0.0676058	low			-1.6329	-0.0163278	-0.035713	0.00841734	model	low			g	X1	-1.32706	low
	-2.99394	-0.180579	-0.220725	-0.137775	model			g	X1	-0.99304			g	Y	-0.488532			-3.3393	-0.169351	-0.207614	-0.130194	model	low			g	X1	-1.80765	low			g	Y	0.124461	low			-1.6229	-0.0157457	-0.0347343	0.00861182	model	low			g	X1	-1.19328	low
	-2.98394	-0.17878	-0.219362	-0.136467	model			g	X2	1.11506			g	Ynoise	-0.156926			-3.3293	-0.16757	-0.20545	-0.127968	model	low			g	X1	-1.35396	low			g	Y	0.919229	low			-1.6129	-0.0151647	-0.0336907	0.00885821	model	low			g	X1	-1.61767	low
	-2.97394	-0.176981	-0.217571	-0.135114	model			g	X	0.122021			g	Y	-0.518954			-3.3193	-0.16579	-0.203287	-0.12587	model	low			g	X1	-1.62812	low			g	Y	0.398926	low			-1.6029	-0.0145843	-0.0328518	0.0090984	model	low			g	X1	-1.00474	low
	-2.96394	-0.175184	-0.216014	-0.133766	model			g	X1	-1.68212			g	Ynoise	0.220685			-3.3093	-0.164012	-0.201417	-0.123711	model	low			g	X1	-1.17427	low			g	Y	-0.826631	low			-1.5929	-0.0140052	-0.031851	0.0094513	model	low			g	X1	-1.4107	low
	-2.95394	-0.173389	-0.214457	-0.13208	model			g	X2	-0.214507			g	Y	-0.259194			-3.2993	-0.162238	-0.199554	-0.122321	model	low			g	X1	-1.71629	low			g	Y	1.15892	low			-1.5829	-0.0134286	-0.0308426	0.0101521	model	low			g	X1	-1.27869	low
	-2.94394	-0.171596	-0.212866	-0.130814	model			g	X	-1.89663			g	Ynoise	0.0598807			-3.2893	-0.160468	-0.197498	-0.120495	model	low			g	X1	-3.2951	low			g	Y	-1.25703	low			-1.5729	-0.0128538	-0.030471	0.0106813	model	low			g	X1	-1.23809	low
	-2.93394	-0.169805	-0.2102	-0.12956	model			g	X1	-1.13738			g	Y	0.0863059			-3.2793	-0.1587	-0.195551	-0.117504	model	low			g	X1	-1.25264	low			g	Y	0.734763	low			-1.5629	-0.0122794	-0.0294705	0.0106582	model	low			g	X1	-1.03031	low
	-2.92394	-0.168018	-0.208326	-0.128183	model			g	X2	0.136015			g	Ynoise	0.54275			-3.2693	-0.156935	-0.193617	-0.115988	model	low			g	X1	-2.02562	low			g	Y	-0.685626	low			-1.5529	-0.0117068	-0.0289647	0.0110751	model	low			g	X1	-1.17088	low
	-2.91394	-0.166232	-0.205817	-0.126673	model			g	X	-1.00137			g	Y	0.00469594			-3.2593	-0.155173	-0.191643	-0.115109	model	low			g	X1	-1.90086	low			g	Y	-0.688908	low			-1.5429	-0.0111348	-0.028253	0.0115977	model	low			g	X1	-1.27719	low
	-2.90394	-0.16445	-0.203435	-0.124872	model			g	X1	-2.66507			g	Ynoise	0.246238			-3.2493	-0.153412	-0.189742	-0.114061	model	low			g	X1	-2.62416	low			g	Y	0.424766	low			-1.5329	-0.0105638	-0.0276472	0.0125974	model	low			g	X1	-0.805382	low
	-2.89394	-0.16267	-0.200988	-0.123396	model			g	X2	1.17793			g	Y	-0.567452			-3.2393	-0.151654	-0.187517	-0.111664	model	low			g	X1	-3.10905	low			g	Y	-1.69831	low			-1.5229	-0.00999512	-0.0271233	0.0134515	model	low			g	X1	-1.00712	low
	-2.88394	-0.160891	-0.199013	-0.122045	model			g	X	-1.48714			g	Ynoise	0.0465037			-3.2293	-0.149899	-0.185631	-0.109382	model	low			g	X1	-2.99156	low			g	Y	0.845411	low			-1.5129	-0.00942927	-0.0264275	0.0143871	model	low			g	X1	-0.900675	low
	-2.87394	-0.159114	-0.1969	-0.120697	model			g	X1	-0.860321			g	Y	-0.972811			-3.2193	-0.148147	-0.183886	-0.108043	model	low			g	X1	-2.7513	low			g	Y	-0.820094	low			-1.5029	-0.00886396	-0.025828	0.0150545	model	low			g	X1	-1.01396	low
	-2.86394	-0.15734	-0.194931	-0.11826	model			g	X2	-1.2325			g	Ynoise	-0.478282			-3.2093	-0.146399	-0.181808	-0.106623	model	low			g	X1	-1.75112	low			g	Y	0.176128	low			-1.4929	-0.00830005	-0.0253441	0.0147504	model	low			g	X1	-1.49585	low
	-2.85394	-0.155568	-0.192741	-0.116993	model			g	X	-2.09283			g	Y	-1.31397			-3.1993	-0.144654	-0.17954	-0.105699	model	low			g	X1	-2.38709	low			g	Y	-1.82639	low			-1.4829	-0.00773733	-0.0253006	0.0148942	model	low			g	X1	-1.683	low
	-2.84394	-0.153799	-0.190292	-0.115398	model			g	X1	-1.08471			g	Ynoise	-0.908099			-3.1893	-0.142912	-0.177272	-0.104787	model	low			g	X1	-1.33471	low			g	Y	-1.24387	low			-1.4729	-0.00717587	-0.0244202	0.0157207	model	low			g	X1	-1.48105	low
	-2.83394	-0.152033	-0.187817	-0.114103	model			g	X2	1.02306			g	Y	-1.11346			-3.1793	-0.141173	-0.175304	-0.103748	model	low			g	X1	-1.7691	low			g	Y	0.435528	low			-1.4629	-0.00661649	-0.0243821	0.0162853	model	low			g	X1	-1.00471	low
	-2.82394	-0.15027	-0.185864	-0.112826	model			g	X	-0.0616502			g	Ynoise	-0.64323			-3.1693	-0.139435	-0.173676	-0.102119	model	low			g	X1	-2.07023	low			g	Y	-0.977668	low			-1.4529	-0.00606	-0.0243818	0.017113	model	low			g	X1	-0.955663	low
	-2.81394	-0.148511	-0.184047	-0.111548	model			g	X1	-0.80061			g	Y	0.176159			-3.1593	-0.137701	-0.171935	-0.100491	model	low			g	X1	-1.42044	low			g	Y	-0.50194	low			-1.4429	-0.00550504	-0.0243781	0.0180808	model	low			g	X1	-1.06367	low
	-2.80394	-0.146753	-0.182311	-0.110271	model			g	X2	0.303335			g	Ynoise	0.737137			-3.1493	-0.13597	-0.169826	-0.0988998	model	low			g	X1	-2.2289	low			g	Y	-0.857273	low			-1.4329	-0.00495054	-0.0233909	0.0188546	model	low			g	X1	-1.52818	low
	-2.79394	-0.144997	-0.180398	-0.108993	model			g	X	-0.497275			g	Y	-0.798999			-3.1393	-0.134242	-0.167774	-0.0973266	model	low			g	X1	-2.39807	low			g	Y	-0.840403	low			-1.4229	-0.00439747	-0.0222593	0.0192744	model	low			g	X1	-1.40903	low
	-2.78394	-0.143244	-0.178436	-0.107699	model			g	X1	-0.97737			g	Ynoise	-0.0992966			-3.1293	-0.132517	-0.165905	-0.0957534	model	low			g	X1	-2.07759	low			g	Y	-0.443818	low			-1.4129	-0.00384575	-0.0213513	0.0196817	model	low			g	X1	-1.02776	low
	-2.77394	-0.141493	-0.175632	-0.106072	model			g	X2	-0.488996			g	Y	-1.57256			-3.1193	-0.130796	-0.164053	-0.0941802	model	low			g	X1	-1.60496	low			g	Y	0.23017	low			-1.4029	-0.00329652	-0.0207379	0.0202507	model	low			g	X1	-2.07934	low
	-2.76394	-0.139747	-0.173272	-0.104517	model			g	X	-1.46637			g	Ynoise	-0.830864			-3.1093	-0.129079	-0.162156	-0.0926197	model	low			g	X1	-2.11174	low			g	Y	-0.782598	low			-1.3929	-0.00275007	-0.0202087	0.0208749	model	low			g	X1	-0.860005	low
	-2.75394	-0.138002	-0.171309	-0.102598	model			g	X1	-1.11647			g	Y	0.0660629			-3.0993	-0.127364	-0.160185	-0.0913769	model	low			g	X1	-2.61356	low			g	Y	0.0977348	low			-1.3829	-0.00220551	-0.0195456	0.0216958	model	low			g	X1	-1.1606	low
	-2.74394	-0.136261	-0.169344	-0.10038	model			g	X2	0.288555			g	Ynoise	0.56691			-3.0893	-0.125651	-0.158228	-0.0901786	model	low			g	X1	-2.5327	low			g	Y	-1.28818	low			-1.3729	-0.00166197	-0.0193669	0.0221131	model	low			g	X1	-0.98156	low
	-2.73394	-0.134524	-0.167378	-0.0986249	model			g	X	-0.827915			g	Y	0.310887			-3.0793	-0.123942	-0.15627	-0.0878647	model	low			g	X1	-1.50381	low			g	Y	-0.740144	low			-1.3629	-0.00111857	-0.0192799	0.022728	model	low			g	X1	-1.85488	low
	-2.72394	-0.13279	-0.165503	-0.096896	model			g	X1	-1.22348			g	Ynoise	0.992977			-3.0693	-0.122235	-0.153973	-0.0862638	model	low			g	X1	-1.5597	low			g	Y	-0.657502	low			-1.3529	-0.000576886	-0.0188458	0.0226386	model	low			g	X1	-0.676675	low
	-2.71394	-0.131057	-0.163723	-0.09522	model			g	X2	-2.71023			g	Y	-0.648913			-3.0593	-0.120533	-0.152355	-0.0846862	model	low			g	X1	-2.17384	low			g	Y	-0.0581404	low			-1.3429	-3.73074e-05	-0.0182827	0.0235091	model	low			g	X1	-0.832832	low
	-2.70394	-0.129328	-0.162083	-0.0933707	model			g	X	-3.93371			g	Ynoise	-0.361344			-3.0493	-0.118834	-0.150397	-0.0831571	model	low			g	X1	-1.90818	low			g	Y	0.544277	low			-1.3329	0.000498755	-0.0176408	0.0244587	model	low			g	X1	-1.64536	low
	-2.69394	-0.127602	-0.1604	-0.0915253	model			g	X1	-1.49542			g	Y	0.673963			-3.0393	-0.117137	-0.148462	-0.0814236	model	low			g	X1	-2.84884	low			g	Y	-1.52404	low			-1.3229	0.0010331	-0.0160801	0.0248033	model	low			g	X1	-1.57521	low
	-2.68394	-0.125879	-0.158441	-0.0896988	model			g	X2	0.464055			g	Ynoise	0.937949			-3.0293	-0.115445	-0.146593	-0.079337	model	low			g	X1	-2.6794	low			g	Y	-1.41801	low			-1.3129	0.00156619	-0.0155456	0.0250419	model	low			g	X1	-0.91639	low
	-2.67394	-0.124158	-0.156822	-0.0881954	model			g	X	-1.03137			g	Y	-0.774432			-3.0193	-0.113755	-0.144814	-0.0772504	model	low			g	X1	-1.42985	low			g	Y	-0.50339	low			-1.3029	0.00209891	-0.0143932	0.0255538	model	low			g	X1	-0.9352	low
	-2.66394	-0.122441	-0.154919	-0.0869788	model			g	X1	-2.16571			g	Ynoise	-0.400521			-3.0093	-0.112069	-0.142597	-0.0756413	model	low			g	X1	-3.04512	low			g	Y	-0.53628	low			-1.2929	0.00263084	-0.013717	0.0266496	model	low			g	X1	-1.45424	low
	-2.65394	-0.120727	-0.153156	-0.0854777	model			g	X2	-2.01497			g	Y	-0.370855			-2.9993	-0.110386	-0.140661	-0.0742527	model	low			g	X1	-2.14115	low			g	Y	-0.484658	low			-1.2829	0.00316031	-0.0130305	0.0272019	model	low			g	X1	-0.825088	low
	-2.64394	-0.119018	-0.151199	-0.084409	model			g	X	-4.18068			g	Ynoise	0.235099			-2.9893	-0.108705	-0.13935	-0.0727734	model	low			g	X1	-3.54059	low			g	Y	-1.42907	low			-1.2729	0.00368707	-0.0123562	0.027729	model	low			g	X1	-1.68553	low
	-2.63394	-0.117312	-0.148859	-0.0826343	model			g	X1	-1.832			g	Y	0.0572192			-2.9793	-0.10703	-0.13752	-0.0713254	model	low			g	X1	-1.8729	low			g	Y	-0.809219	low			-1.2629	0.0042117	-0.0116574	0.0282076	model	low			g	X1	-2.29162	low
	-2.62394	-0.115609	-0.147046	-0.0808338	model			g	X2	0.14107			g	Ynoise	0.286301			-2.9693	-0.105357	-0.135689	-0.0693461	model	low			g	X1	-1.87904	low			g	Y	-1.00939	low			-1.2529	0.00473515	-0.0109558	0.0286849	model	low			g	X1	-1.27283	low
	-2.61394	-0.113908	-0.145007	-0.0791591	model			g	X	-1.69093			g	Y	0.94677			-2.9593	-0.103687	-0.133859	-0.0681714	model	low			g	X1	-3.66818	low			g	Y	-1.57624	low			-1.2429	0.00525801	-0.0102554	0.0291421	model	low			g	X1	-1.38508	low
	-2.60394	-0.112211	-0.143339	-0.0776181	model			g	X1	-2.63076			g	Ynoise	1.24306			-2.9493	-0.10202	-0.132029	-0.0671153	model	low			g	X1	-2.99996	low			g	Y	-0.872888	low			-1.2329	0.00578002	-0.00956933	0.0290268	model	low			g	X1	-1.27393	low
	-2.59394	-0.110517	-0.141418	-0.0759681	model			g	X2	-0.100399			g	Y	-1.12946			-2.9393	-0.100357	-0.129996	-0.0660709	model	low			g	X1	-1.42628	low			g	Y	0.0923186	low			-1.2229	0.00630011	-0.00883424	0.0294266	model	low			g	X1	-1.29474	low
	-2.58394	-0.108826	-0.139533	-0.0739313	model			g	X	-2.73116			g	Ynoise	-0.60076			-2.9293	-0.0986978	-0.127698	-0.0649699	model	low			g	X1	-3.11141	low			g	Y	-1.1515	low			-1.2129	0.00681778	-0.00769741	0.0302571	model	low			g	X1	-0.87339	low
	-2.57394	-0.107137	-0.137858	-0.0722094	model			g	X1	-1.94334			g	Y	-1.34982			-2.9193	-0.0970413	-0.125807	-0.0637276	model	low			g	X1	-2.03603	low			g	Y	-0.589795	low			-1.2029	0.00733362	-0.00656195	0.0303599	model	low			g	X1	-1.62119	low
	-2.56394	-0.105454	-0.135962	-0.0710866	model			g	X2	0.794196			g	Ynoise	-0.809917			-2.9093	-0.0953884	-0.124023	-0.0622717	model	low			g	X1	-2.10094	low			g	Y	-0.514982	low			-1.1929	0.00784795	-0.00589535	0.0299525	model	low			g	X1	-1.24251	low
	-2.55394	-0.103776	-0.134013	-0.0694333	model			g	X	-1.14914			g	Y	-0.429248			-2.8993	-0.0937393	-0.122228	-0.0613378	model	low			g	X1	-1.69722	low			g	Y	-0.260379	low			-1.1829	0.00836235	-0.00583078	0.0303495	model	low			g	X1	-1.50848	low
	-2.54394	-0.1021	-0.132351	-0.0677805	model			g	X1	-2.15965			g	Ynoise	-0.237893			-2.8893	-0.0920935	-0.120439	-0.0597248	model	low			g	X1	-2.26361	low			g	Y	0.415449	low			-1.1729	0.0088756	-0.00525555	0.029873	model	low			g	X1	-0.814297	low
	-2.53394	-0.100427	-0.130377	-0.0659388	model			g	X2	-0.60019			g	Y	-0.465005			-2.8793	-0.0904515	-0.118601	-0.0580732	model	low			g	X1	-1.46244	low			g	Y	-0.0340744	low			-1.1629	0.00938717	-0.00449492	0.0308301	model	low			g	X1	-0.865532	low
	-2.52394	-0.098757	-0.128462	-0.0639136	model			g	X	-2.75984			g	Ynoise	-0.169697			-2.8693	-0.0888121	-0.116865	-0.0570296	model	low			g	X1	-2.46979	low			g	Y	-2.62448	low			-1.1529	0.00989633	-0.00414075	0.031284	model	low			g	X1	-0.83785	low
	-2.51394	-0.0970907	-0.126934	-0.0621002	model			g	X1	-1.37589			g	Y	-2.04362			-2.8593	-0.0871762	-0.11508	-0.0553716	model	low			g	X1	-1.93839	low			g	Y	0.611869	low			-1.1429	0.0104044	-0.0039975	0.0312184	model	low			g	X1	-1.56561	low
	-2.50394	-0.0954263	-0.125972	-0.0607228	model			g	X2	0.755689			g	Ynoise	-1.04264			-2.8493	-0.0855441	-0.113296	-0.0537084	model	low			g	X1	-0.931581	low			g	Y	0.7289	low			-1.1329	0.0109108	-0.0040095	0.0312428	model	low			g	X1	-1.67237	low
	-2.49394	-0.0937652	-0.124313	-0.0586997	model			g	X	-0.620202			g	Y	-0.381356			-2.8393	-0.0839155	-0.111495	-0.0523579	model	low			g	X1	-3.09847	low			g	Y	0.867918	low			-1.1229	0.0114171	-0.00363003	0.0317918	model	low			g	X1	-1.07675	low
	-2.48394	-0.0921096	-0.122653	-0.0570239	model			g	X1	-1.21235			g	Ynoise	0.285076			-2.8293	-0.0822904	-0.109655	-0.0509234	model	low			g	X1	-1.35046	low			g	Y	-0.525171	low			-1.1129	0.011923	-0.00332295	0.031881	model	low			g	X1	-1.07003	low
	-2.47394	-0.0904594	-0.121109	-0.0555712	model			g	X2	0.0434034			g	Y	-1.37664			-2.8193	-0.0806689	-0.107847	-0.0494423	model	low			g	X1	-2.62978	low			g	Y	-1.84098	low			-1.1029	0.0124273	-0.0029902	0.0332845	model	low			g	X1	-1.8095	low
	-2.46394	-0.0888121	-0.119533	-0.0537815	model			g	X	-1.16894			g	Ynoise	-1.03935			-2.8093	-0.0790512	-0.106055	-0.0479898	model	low			g	X1	-2.68786	low			g	Y	0.628711	low			-1.0929	0.0129298	-0.00250339	0.0346873	model	low			g	X1	-1.46305	low
	-2.45394	-0.0871678	-0.117867	-0.0521715	model			g	X1	-1.48508			g	Y	0.515291			-2.7993	-0.0774368	-0.104541	-0.0465418	model	low			g	X1	-2.11648	low			g	Y	-0.184982	low			-1.0829	0.0134305	-0.00211158	0.0351272	model	low			g	X1	-1.17521	low
	-2.44394	-0.085526	-0.116029	-0.0505338	model			g	X2	-0.0980279			g	Ynoise	0.832188			-2.7893	-0.0758263	-0.102843	-0.0452076	model	low			g	X1	-1.27405	low			g	Y	-0.738435	low			-1.0729	0.0139307	-0.00171643	0.0356131	model	low			g	X1	-1.89307	low
	-2.43394	-0.0838877	-0.114345	-0.0481485	model			g	X	-1.58311			g	Y	0.773348			-2.7793	-0.0742186	-0.101029	-0.0438874	model	low			g	X1	-2.32341	low			g	Y	-0.895294	low			-1.0629	0.0144299	-0.00132027	0.035597	model	low			g	X1	-1.86936	low
	-2.42394	-0.0822521	-0.112682	-0.0457775	model			g	X1	-0.905498			g	Ynoise	1.09034			-2.7693	-0.0726147	-0.0994262	-0.0421892	model	low			g	X1	-1.89232	low			g	Y	-0.776516	low			-1.0529	0.014929	-0.000580783	0.0352689	model	low			g	X1	-0.927218	low
	-2.41394	-0.0806195	-0.111019	-0.0437317	model			g	X2	1.25652			g	Y	-1.97444			-2.7593	-0.0710144	-0.0978321	-0.0405516	model	low			g	X1	-1.56225	low			g	Y	-0.208301	low			-1.0429	0.0154275	-0.000705663	0.035682	model	low			g	X1	-1.12824	low
	-2.40394	-0.0789924	-0.109355	-0.0421463	model			g	X	0.351024			g	Ynoise	-1.62619			-2.7493	-0.0694176	-0.0962287	-0.0383647	model	low			g	X1	-2.86955	low			g	Y	-2.56635	low			-1.0329	0.0159242	-0.000639396	0.0358073	model	low			g	X1	-0.820015	low
	-2.39394	-0.0773702	-0.107627	-0.0412397	model			g	X1	-1.93913			g	Y	-1.47323			-2.7393	-0.067825	-0.0945617	-0.0373276	model	low			g	X1	-0.836459	low			g	Y	-0.433838	low			-1.0229	0.0164197	-0.000310992	0.036408	model	low			g	X1	-0.999991	low
	-2.38394	-0.0757512	-0.105848	-0.0395541	model			g	X2	-1.22958			g	Ynoise	-1.1711			-2.7293	-0.0662353	-0.0929811	-0.0352008	model	low			g	X1	-2.14946	low			g	Y	-0.407751	low			-1.0129	0.0169142	-0.000570403	0.0367488	model	low			g	X1	-1.03525	low
	-2.37394	-0.0741365	-0.10425	-0.0389311	model			g	X	-3.16872			g	Y	-1.44932			-2.7193	-0.0646496	-0.0910146	-0.0333886	model	low			g	X1	-2.6176	low			g	Y	-0.75207	low			-1.0029	0.0174081	-0.000809176	0.0376108	model	low			g	X1	-1.37072	low
	-2.36394	-0.0725237	-0.10241	-0.0372728	model			g	X1	-1.04332			g	Ynoise	-0.981506			-2.7093	-0.0630684	-0.0893592	-0.0313572	model	low			g	X1	-1.50096	low			g	Y	-1.09258	low			-0.992898	0.0179015	-0.000175987	0.0381191	model	low			g	X1	-0.845693	low
	-2.35394	-0.0709143	-0.10067	-0.0357739	model			g	X2	-1.53371			g	Y	-1.38284			-2.6993	-0.06149	-0.0876945	-0.0296993	model	low			g	X1	-0.789983	low			g	Y	-0.857431	low			-0.982898	0.0183947	0.00103459	0.03818	model	low			g	X1	-1.78036	low
	-2.34394	-0.0693083	-0.0989022	-0.0340434	model			g	X	-2.57703			g	Ynoise	-0.311297			-2.6893	-0.0599152	-0.0860295	-0.0280924	model	low			g	X1	-2.25594	low			g	Y	-0.507738	low			-0.972898	0.0188871	0.00138211	0.0389237	model	low			g	X1	-1.1789	low
	-2.33394	-0.0677056	-0.0968492	-0.0325336	model			g	X1	-1.46837			g	Y	-0.133433			-2.6793	-0.0583437	-0.0843753	-0.0264855	model	low			g	X1	-1.37326	low			g	Y	1.18589	low			-0.962898	0.0193784	0.00173789	0.03938	model	low			g	X1	-1.81136	low
	-2.32394	-0.066107	-0.0949528	-0.0302602	model			g	X2	0.375739			g	Ynoise	0.476855			-2.6693	-0.0567762	-0.0827216	-0.024938	model	low			g	X1	-2.35457	low			g	Y	-2.03307	low			-0.952898	0.0198685	0.00211061	0.0411107	model	low			g	X1	-1.37457	low
	-2.31394	-0.0645131	-0.0931411	-0.0287215	model			g	X	-1.09263			g	Y	0.175307			-2.6593	-0.0552128	-0.0810678	-0.0232607	model	low			g	X1	-1.59918	low			g	Y	-0.642379	low			-0.942898	0.0203578	0.00248534	0.0425333	model	low			g	X1	-1.01654	low
	-2.30394	-0.062923	-0.0913294	-0.0278708	model			g	X1	-2.12705			g	Ynoise	0.491894			-2.6493	-0.0536527	-0.079839	-0.0218998	model	low			g	X1	-2.20034	low			g	Y	-0.848456	low			-0.932898	0.0208471	0.00278674	0.043164	model	low			g	X1	-0.873748	low
	-2.29394	-0.0613366	-0.0894738	-0.0265577	model			g	X2	0.935143			g	Y	-0.540047			-2.6393	-0.0520963	-0.0785816	-0.020337	model	low			g	X1	-1.32598	low			g	Y	-0.792222	low			-0.922898	0.0213358	0.00323657	0.0432612	model	low			g	X1	-1.5289	low
	-2.28394	-0.0597541	-0.0875929	-0.0254026	model			g	X	-1.1919			g	Ynoise	0.17277			-2.6293	-0.0505444	-0.0770691	-0.0187257	model	low			g	X1	-1.97134	low			g	Y	-0.397312	low			-0.912898	0.0218245	0.00302365	0.0438803	model	low			g	X1	-1.38328	low
	-2.27394	-0.0581744	-0.0859	-0.0238116	model			g	X1	-2.02222			g	Y	0.538043			-2.6193	-0.0489964	-0.0754732	-0.017311	model	low			g	X1	-1.39215	low			g	Y	1.21472	low			-0.902898	0.0223122	0.00287716	0.0447763	model	low			g	X1	-1.13309	low
	-2.26394	-0.0565981	-0.0839911	-0.021895	model			g	X2	0.187398			g	Ynoise	0.775718			-2.6093	-0.0474512	-0.0738476	-0.0154299	model	low			g	X1	-1.52882	low			g	Y	-0.412006	low			-0.892898	0.022799	0.00302691	0.0455709	model	low			g	X1	-0.728172	low
	-2.25394	-0.0550253	-0.082283	-0.0195039	model			g	X	-1.83482			g	Y	0.444826			-2.5993	-0.0459095	-0.0714995	-0.0137507	model	low			g	X1	-1.26493	low			g	Y	-0.17383	low			-0.882898	0.0232851	0.00316717	0.0463089	model	low			g	X1	-0.923573	low
	-2.24394	-0.0534562	-0.0803113	-0.0177893	model			g	X1	-2.20479			g	Ynoise	0.782661			-2.5893	-0.0443722	-0.0699804	-0.0122206	model	low			g	X1	-1.46458	low			g	Y	-0.119939	low			-0.872898	0.02377	0.00329297	0.0469255	model	low			g	X1	-1.07973	low
	-2.23394	-0.0518915	-0.0786173	-0.0163444	model			g	X2	0.630833			g	Y	-0.124156			-2.5793	-0.0428386	-0.0685393	-0.0101309	model	low			g	X1	-1.1677	low			g	Y	-0.752605	low			-0.862898	0.0242555	0.00334762	0.0471788	model	low			g	X1	-1.24877	low
	-2.22394	-0.0503304	-0.0769272	-0.0149136	model			g	X	-1.57396			g	Ynoise	0.570739			-2.5693	-0.0413093	-0.0672077	-0.00839197	model	low			g	X1	-2.37316	low			g	Y	-1.32832	low			-0.852898	0.0247413	0.00358997	0.047613	model	low			g	X1	-1.4696	low
	-2.21394	-0.0487725	-0.0753652	-0.0133863	model			g	X1	-2.44928			g	Y	-0.190098			-2.5593	-0.0397832	-0.065585	-0.00701961	model	low			g	X1	-1.67347	low			g	Y	-0.738025	low			-0.842898	0.025226	0.00478179	0.0487402	model	low			g	X1	-0.910974	low
	-2.20394	-0.04722	-0.0736882	-0.0120135	model			g	X2	-1.37561			g	Ynoise	0.173772			-2.5493	-0.0382616	-0.0639108	-0.00561056	model	low			g	X1	-2.20742	low			g	Y	0.584488	low			-0.832898	0.0257099	0.00586377	0.0490008	model	low			g	X1	-1.13614	low
	-2.19394	-0.0456708	-0.0721205	-0.0106056	model			g	X	-3.8249			g	Y	-0.496512			-2.5393	-0.0367442	-0.0622884	-0.00417612	model	low			g	X1	-1.35729	low			g	Y	0.213293	low			-0.822898	0.0261932	0.00632826	0.0496738	model	low			g	X1	-1.64421	low
	-2.18394	-0.0441244	-0.0705528	-0.00917125	model			g	X1	-1.24935			g	Ynoise	-0.0812397			-2.5293	-0.0352294	-0.0605629	-0.00274645	model	low			g	X1	-1.54463	low			g	Y	-0.863359	low			-0.812898	0.0266755	0.00629544	0.0505613	model	low			g	X1	-0.888282	low
	-2.17394	-0.0425816	-0.0688859	-0.00773687	model			g	X2	-0.028121			g	Y	-1.8179			-2.5193	-0.0337184	-0.0589256	-0.00126627	model	low			g	X1	-2.64905	low			g	Y	-1.45883	low			-0.802898	0.0271574	0.0057875	0.0514112	model	low			g	X1	-1.76579	low
	-2.16394	-0.0410423	-0.0673921	-0.00630249	model			g	X	-1.27747			g	Ynoise	-0.972231			-2.5093	-0.0322117	-0.0574868	0.000231571	model	low			g	X1	-2.14678	low			g	Y	-0.537026	low			-0.792898	0.02764	0.00493518	0.0517545	model	low			g	X1	-1.25408	low
	-2.15394	-0.0395072	-0.0658419	-0.00488136	model			g	X1	-1.56157			g	Y	-0.109847			-2.4993	-0.0307095	-0.0561372	0.0017515	model	low			g	X1	-1.7235	low			g	Y	-1.24254	low			-0.782898	0.0281224	0.00524825	0.0523781	model	low			g	X1	-1.54829	low
	-2.14394	-0.0379762	-0.0641334	-0.00350706	model			g	X2	1.07903			g	Ynoise	1.05867			-2.4893	-0.0292112	-0.0547087	0.0035018	model	low			g	X1	-1.80229	low			g	Y	0.259493	low			-0.772898	0.0286038	0.00543015	0.0529846	model	low			g	X1	-0.650952	low
	-2.13394	-0.0364478	-0.0623204	-0.00213275	model			g	X	-0.482549			g	Y	-1.74498			-2.4793	-0.0277164	-0.053123	0.00561404	model	low			g	X1	-2.31545	low			g	Y	-1.83109	low			-0.762898	0.0290843	0.00488776	0.0535036	model	low			g	X1	-1.98233	low
	-2.12394	-0.0349247	-0.0606961	-0.000350204	model			g	X1	-1.31274			g	Ynoise	-0.861406			-2.4693	-0.0262264	-0.0515275	0.00755877	model	low			g	X1	-2.67693	low			g	Y	-0.292371	low			-0.752898	0.0295641	0.00506624	0.0540742	model	low			g	X1	-1.64392	low
	-2.11394	-0.0334055	-0.0588746	0.00151599	model			g	X2	-1.56288			g	Y	-1.14174			-2.4593	-0.0247404	-0.0499303	0.00946093	model	low			g	X1	-1.821	low			g	Y	-0.101209	low			-0.742898	0.0300436	0.00608081	0.0548124	model	low			g	X1	-1.58492	low
	-2.10394	-0.0318899	-0.0572238	0.00304795	model			g	X	-2.87563			g	Ynoise	-0.54548			-2.4493	-0.0232573	-0.0485507	0.0103187	model	low			g	X1	-1.51452	low			g	Y	-0.645332	low			-0.732898	0.0305232	0.00592164	0.0557796	model	low			g	X1	-1.18579	low
	-2.09394	-0.030378	-0.0556473	0.00447447	model			g	X1	-3.03553			g	Y	-0.163235			-2.4393	-0.0217779	-0.0471346	0.0118165	model	low			g	X1	-1.4093	low			g	Y	0.870599	low			-0.722898	0.0310026	0.00671952	0.056737	model	low			g	X1	-1.3399	low
	-2.08394	-0.0288688	-0.0539532	0.00610128	model			g	X2	0.410026			g	Ynoise	0.0157256			-2.4293	-0.0203023	-0.0455554	0.0144519	model	low			g	X1	-2.34113	low			g	Y	-0.513844	low			-0.712898	0.0314811	0.00748334	0.0574133	model	low			g	X1	-1.85163	low
	-2.07394	-0.0273638	-0.0518236	0.00718935	model			g	X	-2.62551			g	Y	0.455078			-2.4193	-0.0188321	-0.0435546	0.0164463	model	low			g	X1	-2.12607	low			g	Y	-0.569868	low			-0.702898	0.0319592	0.0076736	0.0577237	model	low			g	X1	-0.760728	low
	-2.06394	-0.025863	-0.0503239	0.0080633	model			g	X1	-2.01735			g	Ynoise	1.19048			-2.4093	-0.0173658	-0.04239	0.0176728	model	low			g	X1	-2.98192	low			g	Y	-1.10034	low			-0.692898	0.0324363	0.00802223	0.0586656	model	low			g	X1	-1.79716	low
	-2.05394	-0.0243657	-0.0492051	0.00940498	model			g	X2	-0.646108			g	Y	-0.568916			-2.3993	-0.0159031	-0.0407913	0.0188967	model	low			g	X1	-1.02487	low			g	Y	-0.942224	low			-0.682898	0.0329132	0.00791921	0.0596219	model	low			g	X1	-0.831678	low
	-2.04394	-0.0228719	-0.0473378	0.0104795	model			g	X	-2.66346			g	Ynoise	-0.169812			-2.3893	-0.0144455	-0.0387637	0.0212274	model	low			g	X1	-1.93048	low			g	Y	-0.836367	low			-0.672898	0.0333908	0.0080348	0.0605765	model	low			g	X1	-1.03888	low
	-2.03394	-0.0213829	-0.0458409	0.0117752	model			g	X1	-1.34755			g	Y	0.19323			-2.3793	-0.012992	-0.0371959	0.0225974	model	low			g	X1	-1.9058	low			g	Y	0.167921	low			-0.662898	0.033867	0.0081794	0.0615311	model	low			g	X1	-1.34277	low
[truncated: 3,705 more rows]

## Sheet: SFig1
FigS1
	dataset	age
[truncated: 3,737 more rows]

## Sheet: SFig2
SFig1-a1					SFig1-a2				SFig1-b
[truncated: 167 more rows]

[truncated: 4 more sheets: SFig3, SFig4, SFig5, SFig6]
